# Supplementary material for: Comprehensive analysis of IGF2BP3 with expression features, prognosis, immune modulation and stemness in hepatocellular carcinoma and pan-cancer
Source: J Cancer. 2024 Mar 25;15(9):2845–65. doi: 10.7150/jca.92768 (PMC10988304; doi:10.7150/jca.92768)
Supplement: Supplementary file 1 — Supplementary tables. [file jcav15p2845s1.zip]

Archive with 3 entries (3 files):
- Supplementary table 2. Potential target genes of IGF2BP3 .xls
- Supplementary tables.pdf
- Supplementary table 1. General information of IGF2BP3 target genes.xls
