# Supplementary material for: Comprehensive analysis of IGF2BP3 with expression features, prognosis, immune modulation and stemness in hepatocellular carcinoma and pan-cancer
Source: J Cancer. 2024 Mar 25;15(9):2845–65. doi: 10.7150/jca.92768 (PMC10988304; doi:10.7150/jca.92768)
Supplement: Supplementary file 1 — Supplementary tables. [file jcav15p2845s1.zip › Supplementary table 2. Potential target genes of IGF2BP3 .xls]

## Sheet: REG00014-Gene with protein prod
Supplementary table 2. Potential target genes of IGF2BP3
Regulator ID	target symbol	GSE	log2FoldChange	perturbation	direction	pvalue
REG00014	MTA1	GSE109604	-24.6032	knock down	down-regulator	2.72e-07
REG00014	BAIAP3	GSE109604	-8.81044	knock down	down-regulator	1.36e-13
REG00014	ATP5F1D	GSE109604	-7.67606	knock down	down-regulator	1.27e-13
REG00014	MED25	GSE109604	-6.14504	knock down	down-regulator	0.00636017
REG00014	MAN2A2	GSE109604	-6.03572	knock down	down-regulator	0.00816645
REG00014	ANO7	GSE109604	-5.79496	knock down	down-regulator	0.00692214
REG00014	MMADHC	GSE109604	-5.69553	knock down	down-regulator	0.0207168
REG00014	MPST	GSE109604	-5.54173	knock down	down-regulator	0.0299882
REG00014	TMBIM6	GSE109604	-5.39395	knock down	down-regulator	0.000239833
REG00014	ESM1	GSE109604	-5.23192	knock down	down-regulator	2.15e-06
REG00014	UQCRHL	GSE109604	-5.18984	knock down	down-regulator	2.41e-08
REG00014	TMEM106C	GSE109604	-5.09916	knock down	down-regulator	6.96e-07
REG00014	ATAD1	GSE109604	-4.96185	knock down	down-regulator	0.000736656
REG00014	FAM114A1	GSE109604	-4.90484	knock down	down-regulator	0.0480146
REG00014	TNIK	GSE109604	-4.90132	knock down	down-regulator	5.82e-08
REG00014	UEVLD	GSE109604	-4.72738	knock down	down-regulator	2.85e-06
REG00014	BIRC5	GSE109604	-4.68952	knock down	down-regulator	3.21e-29
REG00014	ILKAP	GSE109604	-4.66243	knock down	down-regulator	0.0439875
REG00014	FCGRT	GSE109604	-4.62896	knock down	down-regulator	0.0438412
REG00014	H6PD	GSE109604	-4.54874	knock down	down-regulator	0.0314953
REG00014	LZTS3	GSE109604	-4.52254	knock down	down-regulator	0.00173265
REG00014	BCL11A	GSE109604	-4.49043	knock down	down-regulator	2.44e-73
REG00014	TRIM47	GSE109604	-4.44054	knock down	down-regulator	7.37e-05
REG00014	LRRC59	GSE109604	-4.33115	knock down	down-regulator	0.0107071
REG00014	TNFRSF19	GSE109604	-4.32573	knock down	down-regulator	1.09e-06
REG00014	TMEM245	GSE109604	-4.29554	knock down	down-regulator	5.47e-06
REG00014	BICD1	GSE109604	-4.19718	knock down	down-regulator	0.00385951
REG00014	CDC25C	GSE109604	-4.01	knock down	down-regulator	2.95e-06
REG00014	TNK2	GSE109604	-3.94556	knock down	down-regulator	2.84e-06
REG00014	AXIN2	GSE109604	-3.63359	knock down	down-regulator	9.35e-12
REG00014	FSTL3	GSE109604	-3.60768	knock down	down-regulator	0.00026877
REG00014	B3GLCT	GSE109604	-3.57811	knock down	down-regulator	0.000440855
REG00014	TMEM164	GSE109604	-3.57302	knock down	down-regulator	2.49e-07
REG00014	TLE5	GSE109604	-3.41998	knock down	down-regulator	1.01e-05
REG00014	TNFRSF21	GSE109604	-3.37561	knock down	down-regulator	5.02e-06
REG00014	TNFRSF9	GSE109604	-3.32089	knock down	down-regulator	0.000314633
REG00014	TRPM2	GSE109604	-3.3011	knock down	down-regulator	2.62e-05
REG00014	TSR1	GSE109604	-3.26474	knock down	down-regulator	9.15e-05
REG00014	BTD	GSE109604	-3.13367	knock down	down-regulator	9.51e-06
REG00014	TIMM17B	GSE109604	-3.06778	knock down	down-regulator	0.00425876
REG00014	TMEM177	GSE109604	-2.96651	knock down	down-regulator	0.000199627
REG00014	RBL1	GSE109604	-2.96381	knock down	down-regulator	0.0078891
REG00014	ABCB1	GSE109604	-2.95967	knock down	down-regulator	2e-10
REG00014	HEG1	GSE109604	-2.95231	knock down	down-regulator	1.04e-10
REG00014	NRIP3	GSE109604	-2.90328	knock down	down-regulator	5.55e-05
REG00014	POLM	GSE109604	-2.81301	knock down	down-regulator	0.00781666
REG00014	TKFC	GSE109604	-2.75621	knock down	down-regulator	0.00116644
REG00014	TMOD2	GSE109604	-2.75211	knock down	down-regulator	1.65e-05
REG00014	ZNF837	GSE109604	-2.71178	knock down	down-regulator	0.000643579
REG00014	CD320	GSE109604	-2.6975	knock down	down-regulator	0.0360219
REG00014	IGF2BP3	GSE109604	-2.69436	knock down	down-regulator	2.99e-08
REG00014	LONP2	GSE109604	-2.68833	knock down	down-regulator	0.00999239
REG00014	TSPOAP1	GSE109604	-2.67463	knock down	down-regulator	2.21e-05
REG00014	CCDC15	GSE109604	-2.65983	knock down	down-regulator	0.00466179
REG00014	ZNF773	GSE109604	-2.65777	knock down	down-regulator	0.0372643
REG00014	USP9X	GSE109604	-2.65038	knock down	down-regulator	0.000154489
REG00014	TUFT1	GSE109604	-2.63289	knock down	down-regulator	1.46e-05
REG00014	TFRC	GSE109604	-2.62928	knock down	down-regulator	0.000210068
REG00014	UBE2R2	GSE109604	-2.62629	knock down	down-regulator	0.00158975
REG00014	STUM	GSE109604	-2.5654	knock down	down-regulator	0.00444668
REG00014	CSAD	GSE109604	-2.54731	knock down	down-regulator	0.00257783
REG00014	ADAMTS2	GSE109604	-2.51907	knock down	down-regulator	0.00178311
REG00014	UNG	GSE109604	-2.50469	knock down	down-regulator	9.59e-06
REG00014	HSPG2	GSE109604	-2.50354	knock down	down-regulator	0.0302837
REG00014	TCAF2	GSE109604	-2.49773	knock down	down-regulator	0.00543799
REG00014	TOMM22	GSE109604	-2.48527	knock down	down-regulator	9.03e-06
REG00014	FN1	GSE109604	-2.47922	knock down	down-regulator	0.0205948
REG00014	TCEAL8	GSE109604	-2.45946	knock down	down-regulator	0.00659019
REG00014	TMEM80	GSE109604	-2.40792	knock down	down-regulator	0.00798861
REG00014	ADAMTS12	GSE109604	-2.37476	knock down	down-regulator	0.0465125
REG00014	PMM1	GSE109604	-2.36035	knock down	down-regulator	0.000602289
REG00014	TRAPPC4	GSE109604	-2.35238	knock down	down-regulator	0.000230285
REG00014	ATP6AP1	GSE109604	-2.35097	knock down	down-regulator	0.0265939
REG00014	TRIM21	GSE109604	-2.33874	knock down	down-regulator	0.000188572
REG00014	C14orf119	GSE109604	-2.32218	knock down	down-regulator	0.0258028
REG00014	WDR36	GSE109604	-2.3144	knock down	down-regulator	2.14e-28
REG00014	TMEM175	GSE109604	-2.31385	knock down	down-regulator	0.00121068
REG00014	RTTN	GSE109604	-2.30255	knock down	down-regulator	0.0411986
REG00014	BTBD2	GSE109604	-2.29976	knock down	down-regulator	1.06e-08
REG00014	TMEM59L	GSE109604	-2.26644	knock down	down-regulator	7.27e-05
REG00014	TMEM201	GSE109604	-2.25325	knock down	down-regulator	1.1e-05
REG00014	FAM120C	GSE109604	-2.23969	knock down	down-regulator	0.0289824
REG00014	CROT	GSE109604	-2.23284	knock down	down-regulator	1.05e-05
REG00014	MDH1	GSE109604	-2.21508	knock down	down-regulator	3.52e-05
REG00014	PAK4	GSE109604	-2.21271	knock down	down-regulator	0.00200459
REG00014	C22orf39	GSE109604	-2.2025	knock down	down-regulator	0.0276129
REG00014	C20orf204	GSE109604	-2.19873	knock down	down-regulator	0.0250672
REG00014	TRIP6	GSE109604	-2.18418	knock down	down-regulator	3.23e-05
REG00014	TMEM198	GSE109604	-2.15531	knock down	down-regulator	1.69e-05
REG00014	ATXN3	GSE109604	-2.11341	knock down	down-regulator	0.026407
REG00014	TMX2	GSE109604	-2.09454	knock down	down-regulator	0.000548614
REG00014	BCAR1	GSE109604	-2.08652	knock down	down-regulator	8.48e-22
REG00014	TTLL11	GSE109604	-2.08509	knock down	down-regulator	0.00269541
REG00014	HLX	GSE109604	-2.07521	knock down	down-regulator	6.37e-126
REG00014	BBS5	GSE109604	-2.05082	knock down	down-regulator	1.31e-08
REG00014	CCN3	GSE109604	-2.03894	knock down	down-regulator	0.00202118
REG00014	PLPP4	GSE109604	-2.02666	knock down	down-regulator	0.000212931
REG00014	PEAR1	GSE109604	-2.0244	knock down	down-regulator	0.0171477
REG00014	DRG1	GSE109604	-2.02186	knock down	down-regulator	6.29e-06
REG00014	PARP2	GSE109604	-2.0046	knock down	down-regulator	0.0169949
REG00014	CLCN5	GSE109604	-1.96891	knock down	down-regulator	0.00429253
REG00014	FUNDC1	GSE109604	-1.96453	knock down	down-regulator	0.00182208
REG00014	FAM193B	GSE109604	-1.95113	knock down	down-regulator	0.00147655
REG00014	ZNF148	GSE109604	-1.95084	knock down	down-regulator	1.24e-21
REG00014	PIH1D2	GSE109604	-1.93557	knock down	down-regulator	6.18e-05
REG00014	COQ5	GSE109604	-1.90639	knock down	down-regulator	0.000181199
REG00014	ZDHHC8	GSE109604	-1.9022	knock down	down-regulator	8.51e-07
REG00014	TIMP1	GSE109604	-1.88919	knock down	down-regulator	0.00991633
REG00014	TRMT61B	GSE109604	-1.88316	knock down	down-regulator	0.000572153
REG00014	TVP23B	GSE109604	-1.87923	knock down	down-regulator	5.98e-07
REG00014	LCAT	GSE109604	-1.86704	knock down	down-regulator	0.000471316
REG00014	RNF208	GSE109604	-1.86657	knock down	down-regulator	0.00156339
REG00014	MAGEB17	GSE109604	-1.86425	knock down	down-regulator	0.000210506
REG00014	HNRNPH2	GSE109604	-1.86349	knock down	down-regulator	0.0130119
REG00014	BICC1	GSE109604	-1.85693	knock down	down-regulator	8.69e-12
REG00014	TGFBR1	GSE109604	-1.84199	knock down	down-regulator	3.56e-06
REG00014	TUBB6	GSE109604	-1.84018	knock down	down-regulator	0.000716607
REG00014	CHRM3	GSE109604	-1.83217	knock down	down-regulator	0.0276793
REG00014	TMSB15A	GSE109604	-1.81668	knock down	down-regulator	0.0028108
REG00014	ATG10	GSE109604	-1.7798	knock down	down-regulator	0.00462603
REG00014	PIP4K2C	GSE109604	-1.77837	knock down	down-regulator	0.000315543
REG00014	PLAU	GSE109604	-1.76195	knock down	down-regulator	0.000101124
REG00014	USP37	GSE109604	-1.7598	knock down	down-regulator	0.000588889
REG00014	BTN3A1	GSE109604	-1.75622	knock down	down-regulator	6.78e-09
REG00014	DNM1	GSE109604	-1.74995	knock down	down-regulator	0.00578644
REG00014	TCEAL3	GSE109604	-1.74218	knock down	down-regulator	0.00542031
REG00014	FAM8A1	GSE109604	-1.7357	knock down	down-regulator	0.00820929
REG00014	CXCL2	GSE109604	-1.73217	knock down	down-regulator	0.00688556
REG00014	GET3	GSE109604	-1.72569	knock down	down-regulator	7.57e-13
REG00014	DEAF1	GSE109604	-1.72075	knock down	down-regulator	0.000161376
REG00014	CCDC50	GSE109604	-1.71515	knock down	down-regulator	0.000270162
REG00014	RHOA	GSE109604	-1.70374	knock down	down-regulator	0.0102708
REG00014	DCTN4	GSE109604	-1.70285	knock down	down-regulator	0.0112207
REG00014	AMH	GSE109604	-1.70144	knock down	down-regulator	0.0268539
REG00014	FUT10	GSE109604	-1.69623	knock down	down-regulator	0.0282303
REG00014	TTYH3	GSE109604	-1.68761	knock down	down-regulator	0.000698104
REG00014	HSD11B1	GSE109604	-1.68434	knock down	down-regulator	0.0477543
REG00014	CDC16	GSE109604	-1.68153	knock down	down-regulator	1.8e-05
REG00014	B3GALNT2	GSE109604	-1.67552	knock down	down-regulator	3.48e-13
REG00014	PNMA6A	GSE109604	-1.67002	knock down	down-regulator	0.0235618
REG00014	ERRFI1	GSE109604	-1.66244	knock down	down-regulator	0.000823852
REG00014	TLX1	GSE109604	-1.65647	knock down	down-regulator	0.046829
REG00014	CCM2	GSE109604	-1.65468	knock down	down-regulator	0.000897378
REG00014	ATG14	GSE109604	-1.63677	knock down	down-regulator	1.07e-21
REG00014	ATP6V1B1	GSE109604	-1.63495	knock down	down-regulator	1.9e-05
REG00014	GLT8D2	GSE109604	-1.63243	knock down	down-regulator	4.71e-05
REG00014	DCBLD1	GSE109604	-1.63159	knock down	down-regulator	8.42e-15
REG00014	FZD8	GSE109604	-1.62437	knock down	down-regulator	0.00198051
REG00014	CCDC71	GSE109604	-1.61566	knock down	down-regulator	0.00407918
REG00014	NLRP6	GSE109604	-1.59938	knock down	down-regulator	0.00108526
REG00014	KIF20A	GSE109604	-1.59733	knock down	down-regulator	9.81e-28
REG00014	GORAB	GSE109604	-1.59561	knock down	down-regulator	0.0439691
REG00014	VGF	GSE109604	-1.59313	knock down	down-regulator	5.02e-12
REG00014	MORC4	GSE109604	-1.59289	knock down	down-regulator	0.0177255
REG00014	ATP6V1E1	GSE109604	-1.59081	knock down	down-regulator	0.000560268
REG00014	F3	GSE109604	-1.58798	knock down	down-regulator	0.000687921
REG00014	ESD	GSE109604	-1.58334	knock down	down-regulator	0.00600129
REG00014	ZNF512B	GSE109604	-1.5769	knock down	down-regulator	3.84e-15
REG00014	POPDC3	GSE109604	-1.57669	knock down	down-regulator	5.09e-08
REG00014	PTPRS	GSE109604	-1.57301	knock down	down-regulator	0.000849014
REG00014	MCIDAS	GSE109604	-1.56998	knock down	down-regulator	0.0376233
REG00014	STC1	GSE109604	-1.56896	knock down	down-regulator	0.00148141
REG00014	TFR2	GSE109604	-1.56398	knock down	down-regulator	0.00282894
REG00014	PAG1	GSE109604	-1.56034	knock down	down-regulator	0.0168033
REG00014	EXOSC8	GSE109604	-1.5596	knock down	down-regulator	0.00110674
REG00014	DIP2A	GSE109604	-1.55634	knock down	down-regulator	0.00557169
REG00014	TRNAU1AP	GSE109604	-1.55182	knock down	down-regulator	0.000704464
REG00014	SNX7	GSE109604	-1.55093	knock down	down-regulator	0.00028061
REG00014	ANOS1	GSE109604	-1.54553	knock down	down-regulator	0.0337429
REG00014	PNPLA3	GSE109604	-1.53877	knock down	down-regulator	0.0283489
REG00014	GPR68	GSE109604	-1.53773	knock down	down-regulator	7.49e-05
REG00014	DEXI	GSE109604	-1.53554	knock down	down-regulator	1.98e-08
REG00014	AHDC1	GSE109604	-1.53491	knock down	down-regulator	0.000314674
REG00014	ABCA1	GSE109604	-1.52373	knock down	down-regulator	0.00128754
REG00014	EI24	GSE109604	-1.52212	knock down	down-regulator	0.000292354
REG00014	OCLN	GSE109604	-1.51414	knock down	down-regulator	0.000548793
REG00014	ZBTB38	GSE109604	-1.50998	knock down	down-regulator	2.79e-10
REG00014	ZNF77	GSE109604	-1.50967	knock down	down-regulator	0.0411293
REG00014	HSPB1	GSE109604	-1.49899	knock down	down-regulator	1.29e-13
REG00014	ABCA2	GSE109604	-1.49516	knock down	down-regulator	0.049949
REG00014	S1PR3	GSE109604	-1.49429	knock down	down-regulator	2.65e-05
REG00014	YJU2B	GSE109604	-1.48939	knock down	down-regulator	2.88e-15
REG00014	MRPL54	GSE109604	-1.48379	knock down	down-regulator	0.00260551
REG00014	GTPBP3	GSE109604	-1.48039	knock down	down-regulator	5.54e-16
REG00014	PSCA	GSE109604	-1.47901	knock down	down-regulator	0.000582322
REG00014	VPS41	GSE109604	-1.4786	knock down	down-regulator	5.98e-26
REG00014	GGTLC2	GSE109604	-1.47723	knock down	down-regulator	1.21e-14
REG00014	RNF157	GSE109604	-1.47165	knock down	down-regulator	9.35e-07
REG00014	ERCC5	GSE109604	-1.46672	knock down	down-regulator	0.00371764
REG00014	COPS3	GSE109604	-1.46348	knock down	down-regulator	0.00492307
REG00014	YWHAZ	GSE109604	-1.46209	knock down	down-regulator	0.000654658
REG00014	FOXG1	GSE109604	-1.45703	knock down	down-regulator	0.000257192
REG00014	COQ4	GSE109604	-1.45702	knock down	down-regulator	0.0491763
REG00014	CCDC116	GSE109604	-1.45684	knock down	down-regulator	0.0491688
REG00014	NPDC1	GSE109604	-1.45221	knock down	down-regulator	0.021684
REG00014	ZNF544	GSE109604	-1.44878	knock down	down-regulator	4.52e-06
REG00014	ATP5MJ	GSE109604	-1.44131	knock down	down-regulator	9.26e-54
REG00014	PPP2CB	GSE109604	-1.43969	knock down	down-regulator	0.000759738
REG00014	GSTM3	GSE109604	-1.43789	knock down	down-regulator	5.48e-07
REG00014	VDAC1	GSE109604	-1.437	knock down	down-regulator	3.1e-06
REG00014	YPEL5	GSE109604	-1.43486	knock down	down-regulator	7.2e-06
REG00014	SYTL2	GSE109604	-1.4336	knock down	down-regulator	0.000599403
REG00014	MSMO1	GSE109604	-1.42094	knock down	down-regulator	0.0163047
REG00014	C12orf73	GSE109604	-1.42022	knock down	down-regulator	0.000103395
REG00014	HDHD5	GSE109604	-1.41612	knock down	down-regulator	5.48e-13
REG00014	DNAJC22	GSE109604	-1.41526	knock down	down-regulator	5.99e-05
REG00014	NCOA3	GSE109604	-1.40534	knock down	down-regulator	0.00114221
REG00014	KCNAB3	GSE109604	-1.402	knock down	down-regulator	0.005981
REG00014	CCDC9	GSE109604	-1.40182	knock down	down-regulator	0.00391074
REG00014	RBBP9	GSE109604	-1.3996	knock down	down-regulator	0.0146716
REG00014	SLC26A11	GSE109604	-1.39879	knock down	down-regulator	8.38e-06
REG00014	MYCBP	GSE109604	-1.3937	knock down	down-regulator	0.0322974
REG00014	F12	GSE109604	-1.39161	knock down	down-regulator	0.0391596
REG00014	DXO	GSE109604	-1.39038	knock down	down-regulator	3.55e-06
REG00014	TRIM16	GSE109604	-1.3827	knock down	down-regulator	0.0104228
REG00014	SORT1	GSE109604	-1.38125	knock down	down-regulator	0.000519966
REG00014	TCN2	GSE109604	-1.38121	knock down	down-regulator	0.0125903
REG00014	SPOCD1	GSE109604	-1.37738	knock down	down-regulator	0.000437244
REG00014	TMEM229B	GSE109604	-1.37629	knock down	down-regulator	3.22e-05
REG00014	PIN1	GSE109604	-1.37561	knock down	down-regulator	1.37e-06
REG00014	LRIG3	GSE109604	-1.37226	knock down	down-regulator	0.00284442
REG00014	MLLT1	GSE109604	-1.37012	knock down	down-regulator	0.0112373
REG00014	CDV3	GSE109604	-1.36763	knock down	down-regulator	0.0226258
REG00014	CLK4	GSE109604	-1.36554	knock down	down-regulator	0.000154368
REG00014	B4GALT2	GSE109604	-1.36482	knock down	down-regulator	8.64e-07
REG00014	RAB3GAP1	GSE109604	-1.36213	knock down	down-regulator	0.00022371
REG00014	ZC3H12D	GSE109604	-1.36174	knock down	down-regulator	4.08e-13
REG00014	TRIM9	GSE109604	-1.36121	knock down	down-regulator	0.00493418
REG00014	ELK3	GSE109604	-1.35912	knock down	down-regulator	0.0211306
REG00014	PCED1A	GSE109604	-1.35742	knock down	down-regulator	0.000788992
REG00014	METTL18	GSE109604	-1.3563	knock down	down-regulator	0.0144959
REG00014	FOXK2	GSE109604	-1.35577	knock down	down-regulator	2.97e-07
REG00014	KRT80	GSE109604	-1.35422	knock down	down-regulator	6.5e-27
REG00014	ZMAT5	GSE109604	-1.35346	knock down	down-regulator	1.8e-07
REG00014	RALGPS2	GSE109604	-1.35292	knock down	down-regulator	0.00480989
REG00014	CCDC78	GSE109604	-1.34857	knock down	down-regulator	0.0028466
REG00014	CC2D1A	GSE109604	-1.34655	knock down	down-regulator	0.0179996
REG00014	SCNN1D	GSE109604	-1.3462	knock down	down-regulator	0.00231532
REG00014	SPTLC3	GSE109604	-1.34214	knock down	down-regulator	0.00368644
REG00014	MYO1D	GSE109604	-1.34175	knock down	down-regulator	0.0343864
REG00014	APBA3	GSE109604	-1.33792	knock down	down-regulator	0.0448078
REG00014	PPIA	GSE109604	-1.33776	knock down	down-regulator	4.39e-05
REG00014	GTPBP8	GSE109604	-1.33366	knock down	down-regulator	0.042855
REG00014	CAND1	GSE109604	-1.33328	knock down	down-regulator	0.00331523
REG00014	ZNF451	GSE109604	-1.33255	knock down	down-regulator	0.000169144
REG00014	TPM2	GSE109604	-1.33077	knock down	down-regulator	0.00129011
REG00014	SNX14	GSE109604	-1.32457	knock down	down-regulator	0.00204256
REG00014	RHOT2	GSE109604	-1.32126	knock down	down-regulator	0.0355926
REG00014	SNAPC4	GSE109604	-1.32062	knock down	down-regulator	0.000152023
REG00014	PRPF4	GSE109604	-1.32062	knock down	down-regulator	0.000152023
REG00014	VPS35L	GSE109604	-1.31405	knock down	down-regulator	0.00180822
REG00014	DAGLA	GSE109604	-1.31222	knock down	down-regulator	8.63e-08
REG00014	SLC13A4	GSE109604	-1.30947	knock down	down-regulator	0.00045628
REG00014	RPL23	GSE109604	-1.30782	knock down	down-regulator	0.000205118
REG00014	PXDNL	GSE109604	-1.30688	knock down	down-regulator	0.000465694
REG00014	KLC1	GSE109604	-1.30627	knock down	down-regulator	5.6e-33
REG00014	PSEN1	GSE109604	-1.2986	knock down	down-regulator	0.00102566
REG00014	PWWP3A	GSE109604	-1.29426	knock down	down-regulator	0.00164929
REG00014	LPXN	GSE109604	-1.29271	knock down	down-regulator	0.0286588
REG00014	BOC	GSE109604	-1.29193	knock down	down-regulator	5.68e-05
REG00014	STEAP3	GSE109604	-1.2895	knock down	down-regulator	0.0206943
REG00014	IFIT1	GSE109604	-1.28661	knock down	down-regulator	2.33e-06
REG00014	TNIP2	GSE109604	-1.28599	knock down	down-regulator	0.0161177
REG00014	CLCN2	GSE109604	-1.28401	knock down	down-regulator	0.00402143
REG00014	PCNX3	GSE109604	-1.28214	knock down	down-regulator	7.02e-05
REG00014	DIP2B	GSE109604	-1.27432	knock down	down-regulator	7.37e-10
REG00014	RPL24	GSE109604	-1.26764	knock down	down-regulator	0.000225002
REG00014	ROBO3	GSE109604	-1.26714	knock down	down-regulator	0.00189341
REG00014	ENGASE	GSE109604	-1.25721	knock down	down-regulator	2.28e-05
REG00014	PNMA2	GSE109604	-1.257	knock down	down-regulator	0.00176175
REG00014	PPP1R35	GSE109604	-1.25508	knock down	down-regulator	0.00171258
REG00014	PREP	GSE109604	-1.25044	knock down	down-regulator	0.000686998
REG00014	FBRSL1	GSE109604	-1.2477	knock down	down-regulator	0.0223314
REG00014	TSC22D2	GSE109604	-1.24709	knock down	down-regulator	0.00882096
REG00014	TNFRSF10C	GSE109604	-1.24564	knock down	down-regulator	0.00144139
REG00014	ZSCAN26	GSE109604	-1.24189	knock down	down-regulator	0.0118361
REG00014	PTX3	GSE109604	-1.24037	knock down	down-regulator	1.37e-05
REG00014	SPANXA1	GSE109604	-1.23886	knock down	down-regulator	0.00410145
REG00014	SAP30L	GSE109604	-1.23411	knock down	down-regulator	0.00093145
REG00014	KANSL1L	GSE109604	-1.23073	knock down	down-regulator	3.74e-40
REG00014	LRRC17	GSE109604	-1.22738	knock down	down-regulator	0.00641821
REG00014	TMCC2	GSE109604	-1.22478	knock down	down-regulator	0.0284142
REG00014	DNASE1	GSE109604	-1.22265	knock down	down-regulator	4.02e-10
REG00014	MAPK14	GSE109604	-1.22203	knock down	down-regulator	0.00297549
REG00014	SREBF1	GSE109604	-1.22175	knock down	down-regulator	0.00653104
REG00014	RASSF1	GSE109604	-1.21761	knock down	down-regulator	0.00831362
REG00014	F2RL1	GSE109604	-1.21731	knock down	down-regulator	0.0101693
REG00014	CAPRIN2	GSE109604	-1.21313	knock down	down-regulator	6.32e-06
REG00014	C15orf62	GSE109604	-1.21195	knock down	down-regulator	0.0093774
REG00014	ST6GAL1	GSE109604	-1.21163	knock down	down-regulator	0.0394174
REG00014	VCAM1	GSE109604	-1.21095	knock down	down-regulator	0.00123727
REG00014	DYRK4	GSE109604	-1.21023	knock down	down-regulator	0.00410139
REG00014	F2R	GSE109604	-1.2094	knock down	down-regulator	0.0301869
REG00014	PTGS2	GSE109604	-1.2053	knock down	down-regulator	0.000387816
REG00014	MAPK8IP1	GSE109604	-1.20442	knock down	down-regulator	0.00312361
REG00014	ENDOV	GSE109604	-1.2037	knock down	down-regulator	2.85e-06
REG00014	QTRT1	GSE109604	-1.20342	knock down	down-regulator	0.00716794
REG00014	NSF	GSE109604	-1.20291	knock down	down-regulator	2.72e-05
REG00014	DCLK2	GSE109604	-1.2027	knock down	down-regulator	0.000860711
REG00014	PLAC1	GSE109604	-1.19826	knock down	down-regulator	5.97e-06
REG00014	NUP37	GSE109604	-1.19578	knock down	down-regulator	0.0218506
REG00014	THYN1	GSE109604	-1.19574	knock down	down-regulator	0.000501588
REG00014	COPZ1	GSE109604	-1.19315	knock down	down-regulator	0.0179532
REG00014	TRPV2	GSE109604	-1.19041	knock down	down-regulator	0.00205848
REG00014	PSMG3	GSE109604	-1.1872	knock down	down-regulator	0.00149241
REG00014	BTN3A2	GSE109604	-1.18582	knock down	down-regulator	2.39e-07
REG00014	MRPS33	GSE109604	-1.18338	knock down	down-regulator	0.00810727
REG00014	OXCT1	GSE109604	-1.18252	knock down	down-regulator	7.29e-05
REG00014	FAM53B	GSE109604	-1.18235	knock down	down-regulator	0.0201029
REG00014	PANK1	GSE109604	-1.18184	knock down	down-regulator	0.0329188
REG00014	TGFBI	GSE109604	-1.18144	knock down	down-regulator	0.000472698
REG00014	TENT4A	GSE109604	-1.18102	knock down	down-regulator	0.0137309
REG00014	EAPP	GSE109604	-1.17937	knock down	down-regulator	0.0137867
REG00014	QRSL1	GSE109604	-1.17785	knock down	down-regulator	0.000883287
REG00014	UBE2J1	GSE109604	-1.17771	knock down	down-regulator	0.0458338
REG00014	WTIP	GSE109604	-1.17526	knock down	down-regulator	7.31e-15
REG00014	TSC22D1	GSE109604	-1.17435	knock down	down-regulator	0.0209415
REG00014	ZNF219	GSE109604	-1.17414	knock down	down-regulator	0.000856488
REG00014	UBL7	GSE109604	-1.1726	knock down	down-regulator	0.0041334
REG00014	EZH2	GSE109604	-1.17034	knock down	down-regulator	2.43e-06
REG00014	SPESP1	GSE109604	-1.15996	knock down	down-regulator	0.00294434
REG00014	DUSP1	GSE109604	-1.15684	knock down	down-regulator	0.000203289
REG00014	PYROXD2	GSE109604	-1.15469	knock down	down-regulator	0.00164555
REG00014	BAG5	GSE109604	-1.15406	knock down	down-regulator	0.00266416
REG00014	STX1B	GSE109604	-1.15353	knock down	down-regulator	0.0415927
REG00014	MTIF2	GSE109604	-1.14758	knock down	down-regulator	0.0194023
REG00014	SCPEP1	GSE109604	-1.14688	knock down	down-regulator	2.72e-06
REG00014	RADX	GSE109604	-1.14507	knock down	down-regulator	0.000358347
REG00014	DPP7	GSE109604	-1.14429	knock down	down-regulator	4.25e-06
REG00014	CRY2	GSE109604	-1.1414	knock down	down-regulator	0.0118053
REG00014	RRP36	GSE109604	-1.14011	knock down	down-regulator	0.00329464
REG00014	SLC16A3	GSE109604	-1.13925	knock down	down-regulator	0.00371536
REG00014	IGSF3	GSE109604	-1.13554	knock down	down-regulator	0.0257039
REG00014	STT3A	GSE109604	-1.13296	knock down	down-regulator	0.0427518
REG00014	EDA2R	GSE109604	-1.13168	knock down	down-regulator	2.94e-05
REG00014	ROR1	GSE109604	-1.13159	knock down	down-regulator	0.002948
REG00014	SH2B1	GSE109604	-1.12995	knock down	down-regulator	0.000386869
REG00014	SLC2A8	GSE109604	-1.12903	knock down	down-regulator	0.000706462
REG00014	PTDSS1	GSE109604	-1.12643	knock down	down-regulator	0.000918908
REG00014	WSB2	GSE109604	-1.12016	knock down	down-regulator	1.03e-07
REG00014	RNF20	GSE109604	-1.11955	knock down	down-regulator	0.000773135
REG00014	FBXO44	GSE109604	-1.11874	knock down	down-regulator	0.0378258
REG00014	RPS27L	GSE109604	-1.11633	knock down	down-regulator	0.00214337
REG00014	SYT5	GSE109604	-1.11479	knock down	down-regulator	0.0158052
REG00014	PPP1R13L	GSE109604	-1.11245	knock down	down-regulator	0.00507245
REG00014	PELP1	GSE109604	-1.11186	knock down	down-regulator	0.00202312
REG00014	BTBD3	GSE109604	-1.11186	knock down	down-regulator	4.2e-05
REG00014	FAM185A	GSE109604	-1.10401	knock down	down-regulator	0.021908
REG00014	PSMC1	GSE109604	-1.10104	knock down	down-regulator	0.000151835
REG00014	PRMT5	GSE109604	-1.10032	knock down	down-regulator	0.00142289
REG00014	SLC1A3	GSE109604	-1.09179	knock down	down-regulator	0.0049819
REG00014	XRCC5	GSE109604	-1.08519	knock down	down-regulator	1.5e-06
REG00014	P4HTM	GSE109604	-1.0832	knock down	down-regulator	0.00169979
REG00014	FAM174B	GSE109604	-1.08197	knock down	down-regulator	0.0109455
REG00014	MZT2A	GSE109604	-1.07876	knock down	down-regulator	0.0256706
REG00014	DLD	GSE109604	-1.07861	knock down	down-regulator	2.72e-05
REG00014	DPH5	GSE109604	-1.07812	knock down	down-regulator	0.0397971
REG00014	ARAF	GSE109604	-1.07618	knock down	down-regulator	0.0489734
REG00014	MYBL2	GSE109604	-1.07342	knock down	down-regulator	0.00970505
REG00014	SLC66A2	GSE109604	-1.07204	knock down	down-regulator	0.00496224
REG00014	SCAF1	GSE109604	-1.06911	knock down	down-regulator	6.9e-05
REG00014	CYLD	GSE109604	-1.06792	knock down	down-regulator	0.0036877
REG00014	KPNA6	GSE109604	-1.06703	knock down	down-regulator	6.52e-28
REG00014	GPX8	GSE109604	-1.06578	knock down	down-regulator	4.74e-05
REG00014	TMEM132B	GSE109604	-1.06363	knock down	down-regulator	0.00116146
REG00014	SLC25A45	GSE109604	-1.0604	knock down	down-regulator	0.00324514
REG00014	SPATC1L	GSE109604	-1.06034	knock down	down-regulator	0.0131239
REG00014	REXO1	GSE109604	-1.05664	knock down	down-regulator	0.000599503
REG00014	AMZ2	GSE109604	-1.05543	knock down	down-regulator	2.08e-08
REG00014	SH3BP1	GSE109604	-1.05542	knock down	down-regulator	0.0147447
REG00014	CENPX	GSE109604	-1.05473	knock down	down-regulator	0.000769846
REG00014	CCDC61	GSE109604	-1.05276	knock down	down-regulator	0.00879557
REG00014	PSMB8	GSE109604	-1.0509	knock down	down-regulator	0.000961433
REG00014	CADPS2	GSE109604	-1.04949	knock down	down-regulator	0.000318157
REG00014	LSM3	GSE109604	-1.04741	knock down	down-regulator	0.00406835
REG00014	SLC45A4	GSE109604	-1.04674	knock down	down-regulator	0.00512345
REG00014	TUBB3	GSE109604	-1.04459	knock down	down-regulator	0.00118067
REG00014	CDIP1	GSE109604	-1.04446	knock down	down-regulator	0.0228547
REG00014	SPANXC	GSE109604	-1.04327	knock down	down-regulator	0.00161137
REG00014	UBE2Z	GSE109604	-1.04317	knock down	down-regulator	0.0080792
REG00014	QSOX1	GSE109604	-1.04161	knock down	down-regulator	0.0204348
REG00014	SLC44A4	GSE109604	-1.0372	knock down	down-regulator	0.00192483
REG00014	NQO1	GSE109604	-1.03689	knock down	down-regulator	0.0386071
REG00014	CMIP	GSE109604	-1.03673	knock down	down-regulator	0.00581816
REG00014	MAPK13	GSE109604	-1.03506	knock down	down-regulator	0.0359715
REG00014	METTL27	GSE109604	-1.03421	knock down	down-regulator	0.0465158
REG00014	MORN3	GSE109604	-1.03181	knock down	down-regulator	0.0222272
REG00014	PTGES2	GSE109604	-1.03156	knock down	down-regulator	0.000547218
REG00014	VPS37C	GSE109604	-1.03141	knock down	down-regulator	3.13e-10
REG00014	ACSS2	GSE109604	-1.03097	knock down	down-regulator	0.00648723
REG00014	SNX25	GSE109604	-1.03065	knock down	down-regulator	0.0208135
REG00014	ECSIT	GSE109604	-1.03013	knock down	down-regulator	0.00805403
REG00014	ZBTB17	GSE109604	-1.0288	knock down	down-regulator	2.37e-13
REG00014	TMPRSS9	GSE109604	-1.02686	knock down	down-regulator	0.0170446
REG00014	P4HA2	GSE109604	-1.02452	knock down	down-regulator	0.00257649
REG00014	PTOV1	GSE109604	-1.02252	knock down	down-regulator	0.00181868
REG00014	MON1A	GSE109604	-1.01859	knock down	down-regulator	0.0468244
REG00014	ENO3	GSE109604	-1.01689	knock down	down-regulator	0.000157097
REG00014	LMAN2L	GSE109604	-1.01584	knock down	down-regulator	7.38e-05
REG00014	RASSF4	GSE109604	-1.01455	knock down	down-regulator	0.0168281
REG00014	CXCL1	GSE109604	-1.01405	knock down	down-regulator	0.00148153
REG00014	ATAT1	GSE109604	-1.01219	knock down	down-regulator	0.0128205
REG00014	CNOT10	GSE109604	-1.01032	knock down	down-regulator	0.042273
REG00014	SPANXA2	GSE109604	-1.01004	knock down	down-regulator	0.00400161
REG00014	FAM131A	GSE109604	-1.00972	knock down	down-regulator	0.0452319
REG00014	MVB12A	GSE109604	-1.00911	knock down	down-regulator	0.00114186
REG00014	INSYN2B	GSE109604	-1.00284	knock down	down-regulator	0.00104443
REG00014	HELB	GSE109604	-1.0022	knock down	down-regulator	3.46e-05
REG00014	PRDX1	GSE109604	-1.00022	knock down	down-regulator	0.00226017
REG00014	CEP170B	GSE109604	-0.999436	knock down	down-regulator	0.0447682
REG00014	WWC1	GSE109604	-0.999337	knock down	down-regulator	0.00619451
REG00014	PEMT	GSE109604	-0.999295	knock down	down-regulator	0.0034269
REG00014	EIF1AX	GSE109604	-0.998458	knock down	down-regulator	6.85e-05
REG00014	MAN2B2	GSE109604	-0.997076	knock down	down-regulator	0.00212041
REG00014	SMTN	GSE109604	-0.995212	knock down	down-regulator	0.00140589
REG00014	EGR1	GSE109604	-0.99401	knock down	down-regulator	0.0244851
REG00014	COPE	GSE109604	-0.994005	knock down	down-regulator	0.00808746
REG00014	C20orf144	GSE109604	-0.992014	knock down	down-regulator	0.00294829
REG00014	TSEN54	GSE109604	-0.991822	knock down	down-regulator	0.0177827
REG00014	C21orf58	GSE109604	-0.990682	knock down	down-regulator	0.00803222
REG00014	RPL36AL	GSE109604	-0.989584	knock down	down-regulator	2.23e-05
REG00014	WASHC1	GSE109604	-0.989457	knock down	down-regulator	2.09e-06
REG00014	RNF182	GSE109604	-0.98767	knock down	down-regulator	0.00026495
REG00014	PKD1	GSE109604	-0.987219	knock down	down-regulator	0.00261973
REG00014	LRP8	GSE109604	-0.985947	knock down	down-regulator	0.0204474
REG00014	ICAM5	GSE109604	-0.985186	knock down	down-regulator	7.33e-06
REG00014	MRPS15	GSE109604	-0.985152	knock down	down-regulator	0.00190421
REG00014	CCDC80	GSE109604	-0.984734	knock down	down-regulator	0.012627
REG00014	PGPEP1	GSE109604	-0.98233	knock down	down-regulator	0.0050786
REG00014	ATP5MC1	GSE109604	-0.982278	knock down	down-regulator	0.00167298
REG00014	RABL6	GSE109604	-0.98029	knock down	down-regulator	0.00416156
REG00014	SLC30A6	GSE109604	-0.97998	knock down	down-regulator	0.00392017
REG00014	SPOPL	GSE109604	-0.978292	knock down	down-regulator	0.0399789
REG00014	WDR27	GSE109604	-0.977615	knock down	down-regulator	0.00640335
REG00014	PRNP	GSE109604	-0.977166	knock down	down-regulator	0.0138778
REG00014	ASB9	GSE109604	-0.977124	knock down	down-regulator	0.020384
REG00014	DUSP4	GSE109604	-0.976414	knock down	down-regulator	0.00952221
REG00014	NPC1	GSE109604	-0.975217	knock down	down-regulator	0.0148618
REG00014	ARHGEF1	GSE109604	-0.973946	knock down	down-regulator	0.0316743
REG00014	RAPH1	GSE109604	-0.971729	knock down	down-regulator	0.00333165
REG00014	SP140	GSE109604	-0.971665	knock down	down-regulator	0.00362996
REG00014	SERINC2	GSE109604	-0.969536	knock down	down-regulator	0.00433771
REG00014	DDR1	GSE109604	-0.967384	knock down	down-regulator	1.2e-06
REG00014	SCAP	GSE109604	-0.964759	knock down	down-regulator	0.0497874
REG00014	CLDN11	GSE109604	-0.964002	knock down	down-regulator	0.00962291
REG00014	PIGZ	GSE109604	-0.96216	knock down	down-regulator	2.19e-05
REG00014	RFC5	GSE109604	-0.961899	knock down	down-regulator	0.000172351
REG00014	ZNF76	GSE109604	-0.961006	knock down	down-regulator	0.000815429
REG00014	PDLIM7	GSE109604	-0.959274	knock down	down-regulator	0.000977316
REG00014	CDPF1	GSE109604	-0.958672	knock down	down-regulator	0.00111832
REG00014	GIGYF2	GSE109604	-0.957967	knock down	down-regulator	1.57e-29
REG00014	AKTIP	GSE109604	-0.957361	knock down	down-regulator	2.22e-08
REG00014	CMTM1	GSE109604	-0.956498	knock down	down-regulator	0.0370593
REG00014	RABGGTB	GSE109604	-0.9546	knock down	down-regulator	0.0012187
REG00014	PHPT1	GSE109604	-0.95316	knock down	down-regulator	0.000364208
REG00014	CDK10	GSE109604	-0.952646	knock down	down-regulator	0.0179458
REG00014	PAMR1	GSE109604	-0.95191	knock down	down-regulator	0.00184334
REG00014	BLOC1S5	GSE109604	-0.950294	knock down	down-regulator	2.9e-08
REG00014	EXTL2	GSE109604	-0.950151	knock down	down-regulator	0.00938584
REG00014	NUP62	GSE109604	-0.94988	knock down	down-regulator	0.00802495
REG00014	NPAT	GSE109604	-0.946561	knock down	down-regulator	0.000130001
REG00014	SF3A3	GSE109604	-0.945714	knock down	down-regulator	0.00311007
REG00014	INPP5E	GSE109604	-0.945698	knock down	down-regulator	4.44e-05
REG00014	ZNF768	GSE109604	-0.945624	knock down	down-regulator	3.44e-09
REG00014	CSNK1G2	GSE109604	-0.945527	knock down	down-regulator	6.77e-06
REG00014	SNX24	GSE109604	-0.944698	knock down	down-regulator	0.00871713
REG00014	RNF151	GSE109604	-0.944522	knock down	down-regulator	4.45e-05
REG00014	UHRF2	GSE109604	-0.94307	knock down	down-regulator	0.00774282
REG00014	KCNC4	GSE109604	-0.9426	knock down	down-regulator	1.01e-08
REG00014	CUEDC2	GSE109604	-0.942483	knock down	down-regulator	0.00939021
REG00014	DCAF6	GSE109604	-0.940957	knock down	down-regulator	0.00430643
REG00014	RAPGEFL1	GSE109604	-0.94081	knock down	down-regulator	0.000209864
REG00014	RPP25L	GSE109604	-0.940663	knock down	down-regulator	9.18e-06
REG00014	OCRL	GSE109604	-0.939756	knock down	down-regulator	0.000303981
REG00014	CLTCL1	GSE109604	-0.939061	knock down	down-regulator	0.0320539
REG00014	PALS2	GSE109604	-0.938696	knock down	down-regulator	0.000515111
REG00014	ZNF555	GSE109604	-0.937654	knock down	down-regulator	0.00103496
REG00014	ARC	GSE109604	-0.936504	knock down	down-regulator	0.00224911
REG00014	GPSM1	GSE109604	-0.93648	knock down	down-regulator	1.05e-06
REG00014	CLDN15	GSE109604	-0.935271	knock down	down-regulator	0.00156242
REG00014	MFAP4	GSE109604	-0.935103	knock down	down-regulator	0.00253588
REG00014	NAPG	GSE109604	-0.934577	knock down	down-regulator	1.09e-06
REG00014	GPR63	GSE109604	-0.933715	knock down	down-regulator	5.33e-11
REG00014	GPX1	GSE109604	-0.932624	knock down	down-regulator	0.030219
REG00014	RAP1GDS1	GSE109604	-0.931972	knock down	down-regulator	0.0178432
REG00014	ST3GAL5	GSE109604	-0.928687	knock down	down-regulator	0.0375395
REG00014	CGB5	GSE109604	-0.928276	knock down	down-regulator	0.00288761
REG00014	PEX19	GSE109604	-0.927302	knock down	down-regulator	0.00184461
REG00014	CTIF	GSE109604	-0.927119	knock down	down-regulator	0.000115621
REG00014	OMA1	GSE109604	-0.926359	knock down	down-regulator	3.18e-05
REG00014	LAMTOR4	GSE109604	-0.924119	knock down	down-regulator	4.72e-10
REG00014	FOSL2	GSE109604	-0.92348	knock down	down-regulator	4.02e-09
REG00014	SPNS2	GSE109604	-0.923069	knock down	down-regulator	0.00824734
REG00014	PKN3	GSE109604	-0.921465	knock down	down-regulator	0.003298
REG00014	BAIAP2L2	GSE109604	-0.921176	knock down	down-regulator	3.6e-21
REG00014	GART	GSE109604	-0.920191	knock down	down-regulator	0.000279024
REG00014	RPS6KL1	GSE109604	-0.920066	knock down	down-regulator	0.00253902
REG00014	RWDD2B	GSE109604	-0.919991	knock down	down-regulator	0.00423597
REG00014	SPACA6	GSE109604	-0.919206	knock down	down-regulator	0.00659456
REG00014	STMN1	GSE109604	-0.917604	knock down	down-regulator	0.0105384
REG00014	GNG5	GSE109604	-0.917122	knock down	down-regulator	0.049751
REG00014	EML4	GSE109604	-0.916605	knock down	down-regulator	0.00312803
REG00014	RAB40B	GSE109604	-0.915683	knock down	down-regulator	0.00468319
REG00014	CCDC105	GSE109604	-0.912738	knock down	down-regulator	0.0113467
REG00014	CCDC92	GSE109604	-0.912568	knock down	down-regulator	0.0158353
REG00014	RPL18	GSE109604	-0.911902	knock down	down-regulator	2.53e-06
REG00014	PIN4	GSE109604	-0.911902	knock down	down-regulator	2.53e-06
REG00014	GPC1	GSE109604	-0.911726	knock down	down-regulator	3.38e-05
REG00014	ZP3	GSE109604	-0.910109	knock down	down-regulator	0.0414529
REG00014	ARAP3	GSE109604	-0.90798	knock down	down-regulator	0.0286192
REG00014	SLC31A1	GSE109604	-0.907368	knock down	down-regulator	0.000843331
REG00014	CXCL3	GSE109604	-0.90661	knock down	down-regulator	0.0153525
REG00014	WNT3	GSE109604	-0.902993	knock down	down-regulator	0.0171366
REG00014	RMND5A	GSE109604	-0.900962	knock down	down-regulator	0.00202129
REG00014	NUFIP1	GSE109604	-0.899032	knock down	down-regulator	5.18e-05
REG00014	IL12A	GSE109604	-0.896774	knock down	down-regulator	0.00045239
REG00014	QTRT2	GSE109604	-0.896512	knock down	down-regulator	0.0130684
REG00014	SFXN3	GSE109604	-0.894895	knock down	down-regulator	4.73e-06
REG00014	NRP1	GSE109604	-0.894895	knock down	down-regulator	4.73e-06
REG00014	RAB6A	GSE109604	-0.894602	knock down	down-regulator	0.00754315
REG00014	GSTZ1	GSE109604	-0.892417	knock down	down-regulator	0.000437992
REG00014	TP63	GSE109604	-0.889089	knock down	down-regulator	0.00843919
REG00014	PPP1R15A	GSE109604	-0.888504	knock down	down-regulator	0.00307031
REG00014	NUTM2B	GSE109604	-0.886647	knock down	down-regulator	0.00253369
REG00014	PLK2	GSE109604	-0.886218	knock down	down-regulator	0.0232929
REG00014	GGT1	GSE109604	-0.884788	knock down	down-regulator	2.18e-11
REG00014	CANT1	GSE109604	-0.883913	knock down	down-regulator	0.000120308
REG00014	PAPLN	GSE109604	-0.882688	knock down	down-regulator	0.000918282
REG00014	PPP1R27	GSE109604	-0.88225	knock down	down-regulator	0.00538551
REG00014	SUPT20H	GSE109604	-0.879074	knock down	down-regulator	0.00547778
REG00014	PTK2B	GSE109604	-0.878178	knock down	down-regulator	0.0129996
REG00014	PPP1R3G	GSE109604	-0.876872	knock down	down-regulator	0.00650617
REG00014	MORF4L2	GSE109604	-0.875733	knock down	down-regulator	0.00780136
REG00014	CIC	GSE109604	-0.87527	knock down	down-regulator	0.000773762
REG00014	NFIB	GSE109604	-0.873483	knock down	down-regulator	8.06e-05
REG00014	SPATA2	GSE109604	-0.873178	knock down	down-regulator	0.0303624
REG00014	SLC37A2	GSE109604	-0.872653	knock down	down-regulator	0.0170598
REG00014	NIM1K	GSE109604	-0.869262	knock down	down-regulator	3.5e-05
REG00014	TRAM2	GSE109604	-0.867995	knock down	down-regulator	0.00450179
REG00014	ACTR3C	GSE109604	-0.867746	knock down	down-regulator	0.0108399
REG00014	PAQR7	GSE109604	-0.867566	knock down	down-regulator	0.0080444
REG00014	ADM5	GSE109604	-0.867506	knock down	down-regulator	2.12e-09
REG00014	FAM13B	GSE109604	-0.866062	knock down	down-regulator	0.00046037
REG00014	C19orf47	GSE109604	-0.865784	knock down	down-regulator	0.00649963
REG00014	NGF	GSE109604	-0.863853	knock down	down-regulator	3.01e-05
REG00014	TGM2	GSE109604	-0.863841	knock down	down-regulator	0.0107715
REG00014	TEDC2	GSE109604	-0.862931	knock down	down-regulator	0.0152518
REG00014	MMAB	GSE109604	-0.862746	knock down	down-regulator	1.4e-06
REG00014	DKC1	GSE109604	-0.862262	knock down	down-regulator	0.0292758
REG00014	DOK3	GSE109604	-0.862073	knock down	down-regulator	0.0233564
REG00014	H2AC11	GSE109604	-0.861263	knock down	down-regulator	4.38e-08
REG00014	PTPN6	GSE109604	-0.860181	knock down	down-regulator	0.00292889
REG00014	NKX2-6	GSE109604	-0.858466	knock down	down-regulator	0.000143265
REG00014	DHX9	GSE109604	-0.856285	knock down	down-regulator	4.95e-06
REG00014	C5orf22	GSE109604	-0.85624	knock down	down-regulator	0.0364572
REG00014	OLFML2B	GSE109604	-0.855272	knock down	down-regulator	0.0119455
REG00014	MYH7B	GSE109604	-0.855146	knock down	down-regulator	0.00949045
REG00014	NCF1	GSE109604	-0.853136	knock down	down-regulator	2.84e-06
REG00014	SS18L1	GSE109604	-0.851684	knock down	down-regulator	0.0231833
REG00014	SNX30	GSE109604	-0.850669	knock down	down-regulator	0.000925687
REG00014	IFITM2	GSE109604	-0.850311	knock down	down-regulator	0.00474999
REG00014	RPS3A	GSE109604	-0.847498	knock down	down-regulator	0.00273857
REG00014	APOL2	GSE109604	-0.847432	knock down	down-regulator	0.0115388
REG00014	DAAM2	GSE109604	-0.847047	knock down	down-regulator	0.00234042
REG00014	PRSS23	GSE109604	-0.846011	knock down	down-regulator	0.0320039
REG00014	KLHL35	GSE109604	-0.845537	knock down	down-regulator	6.43e-22
REG00014	RAB1A	GSE109604	-0.845282	knock down	down-regulator	0.00710327
REG00014	ORAI2	GSE109604	-0.84494	knock down	down-regulator	0.000100632
REG00014	EML2	GSE109604	-0.843886	knock down	down-regulator	0.000371008
REG00014	FAF2	GSE109604	-0.843115	knock down	down-regulator	2.41e-23
REG00014	FAM83G	GSE109604	-0.84197	knock down	down-regulator	0.0221291
REG00014	ELOC	GSE109604	-0.841167	knock down	down-regulator	0.0445776
REG00014	ZCCHC17	GSE109604	-0.839648	knock down	down-regulator	2.5e-07
REG00014	PSMD9	GSE109604	-0.837846	knock down	down-regulator	0.00292365
REG00014	MED21	GSE109604	-0.835942	knock down	down-regulator	0.00973764
REG00014	PDCD6	GSE109604	-0.835834	knock down	down-regulator	0.00782807
REG00014	RALGDS	GSE109604	-0.834349	knock down	down-regulator	0.00481746
REG00014	GLCE	GSE109604	-0.834225	knock down	down-regulator	0.0200798
REG00014	AGO1	GSE109604	-0.833754	knock down	down-regulator	0.0253016
REG00014	NT5C2	GSE109604	-0.831772	knock down	down-regulator	0.00239246
REG00014	OAT	GSE109604	-0.831743	knock down	down-regulator	0.00613181
REG00014	RPL29	GSE109604	-0.83068	knock down	down-regulator	0.000452238
REG00014	VPS16	GSE109604	-0.830611	knock down	down-regulator	0.00021938
REG00014	SH3BP2	GSE109604	-0.829258	knock down	down-regulator	0.00487778
REG00014	NPIPB11	GSE109604	-0.829169	knock down	down-regulator	0.0100893
REG00014	HIRA	GSE109604	-0.828948	knock down	down-regulator	0.000728376
REG00014	NR3C1	GSE109604	-0.828221	knock down	down-regulator	4.66e-05
REG00014	GALNT7	GSE109604	-0.826401	knock down	down-regulator	4.06e-05
REG00014	RPS6	GSE109604	-0.825116	knock down	down-regulator	4.56e-05
REG00014	ZNF106	GSE109604	-0.824782	knock down	down-regulator	1.4e-08
REG00014	APBA2	GSE109604	-0.82475	knock down	down-regulator	2.35e-08
REG00014	GSE1	GSE109604	-0.82434	knock down	down-regulator	2.51e-10
REG00014	OSCP1	GSE109604	-0.823678	knock down	down-regulator	0.00603078
REG00014	XPO4	GSE109604	-0.823046	knock down	down-regulator	0.0477606
REG00014	MAFB	GSE109604	-0.818982	knock down	down-regulator	0.00856168
REG00014	GPRIN1	GSE109604	-0.818636	knock down	down-regulator	0.0327182
REG00014	RAX2	GSE109604	-0.818536	knock down	down-regulator	0.000911893
REG00014	STMN3	GSE109604	-0.81779	knock down	down-regulator	0.00424331
REG00014	BBLN	GSE109604	-0.817246	knock down	down-regulator	1.51e-05
REG00014	SHANK2	GSE109604	-0.817046	knock down	down-regulator	3.64e-05
REG00014	SLC49A4	GSE109604	-0.816969	knock down	down-regulator	0.0120382
REG00014	KCNG1	GSE109604	-0.816889	knock down	down-regulator	1.53e-08
REG00014	GJB2	GSE109604	-0.815997	knock down	down-regulator	0.00316993
REG00014	PLRG1	GSE109604	-0.814369	knock down	down-regulator	0.002192
REG00014	RPP30	GSE109604	-0.812263	knock down	down-regulator	0.00847653
REG00014	RAC3	GSE109604	-0.812071	knock down	down-regulator	0.00546768
REG00014	LAMTOR2	GSE109604	-0.811155	knock down	down-regulator	1.38e-26
REG00014	PYY	GSE109604	-0.811089	knock down	down-regulator	0.0120903
REG00014	ID2	GSE109604	-0.810976	knock down	down-regulator	0.000342284
REG00014	GADD45A	GSE109604	-0.810873	knock down	down-regulator	4.78e-06
REG00014	ARNTL	GSE109604	-0.810049	knock down	down-regulator	0.0250521
REG00014	RILPL2	GSE109604	-0.809997	knock down	down-regulator	0.00337243
REG00014	CEPT1	GSE109604	-0.808988	knock down	down-regulator	0.0208175
REG00014	ZNF717	GSE109604	-0.807986	knock down	down-regulator	0.0321384
REG00014	RASSF3	GSE109604	-0.807564	knock down	down-regulator	0.00631445
REG00014	STPG1	GSE109604	-0.805817	knock down	down-regulator	0.0125333
REG00014	RNF146	GSE109604	-0.803241	knock down	down-regulator	0.000285754
REG00014	MFF	GSE109604	-0.801719	knock down	down-regulator	0.00319556
REG00014	SERPIND1	GSE109604	-0.801295	knock down	down-regulator	0.0180855
REG00014	EIF3M	GSE109604	-0.799759	knock down	down-regulator	0.00649492
REG00014	ARCN1	GSE109604	-0.799165	knock down	down-regulator	9.14e-05
REG00014	EMC3	GSE109604	-0.79546	knock down	down-regulator	0.00987665
REG00014	TBX2	GSE109604	-0.795414	knock down	down-regulator	0.0280557
REG00014	PPP1R16A	GSE109604	-0.794825	knock down	down-regulator	0.0185207
REG00014	CFAP410	GSE109604	-0.792519	knock down	down-regulator	0.0137443
REG00014	RPL6	GSE109604	-0.790844	knock down	down-regulator	0.0324032
REG00014	FAM86B2	GSE109604	-0.790392	knock down	down-regulator	0.00382228
REG00014	PIGA	GSE109604	-0.790319	knock down	down-regulator	0.0203645
REG00014	AIDA	GSE109604	-0.788331	knock down	down-regulator	3.64e-19
REG00014	RABGAP1	GSE109604	-0.788115	knock down	down-regulator	0.00559992
REG00014	ZNF668	GSE109604	-0.78656	knock down	down-regulator	9.98e-06
REG00014	INAFM2	GSE109604	-0.78627	knock down	down-regulator	0.0195947
REG00014	HDAC7	GSE109604	-0.785886	knock down	down-regulator	0.00178503
REG00014	STARD7	GSE109604	-0.785127	knock down	down-regulator	0.0180611
REG00014	RGL1	GSE109604	-0.782034	knock down	down-regulator	0.0243178
REG00014	RTCB	GSE109604	-0.78144	knock down	down-regulator	2.94e-05
REG00014	PHYHIP	GSE109604	-0.781035	knock down	down-regulator	0.000731123
REG00014	FBXL14	GSE109604	-0.780983	knock down	down-regulator	8.3e-05
REG00014	RPL27A	GSE109604	-0.780103	knock down	down-regulator	2.64e-07
REG00014	RRAGD	GSE109604	-0.779568	knock down	down-regulator	0.000253903
REG00014	PNPLA6	GSE109604	-0.779277	knock down	down-regulator	0.0126822
REG00014	EPS15	GSE109604	-0.778978	knock down	down-regulator	0.0292156
REG00014	PPP1R12C	GSE109604	-0.778927	knock down	down-regulator	0.013962
REG00014	PTP4A3	GSE109604	-0.778902	knock down	down-regulator	0.00138276
REG00014	ERAP1	GSE109604	-0.778683	knock down	down-regulator	7.52e-05
REG00014	MVK	GSE109604	-0.777195	knock down	down-regulator	0.0184869
REG00014	ANKRD1	GSE109604	-0.777144	knock down	down-regulator	0.00178515
REG00014	SAMD8	GSE109604	-0.77699	knock down	down-regulator	0.00745873
REG00014	SH2B2	GSE109604	-0.776697	knock down	down-regulator	2.19e-08
REG00014	ARL2	GSE109604	-0.776338	knock down	down-regulator	0.00313438
REG00014	DOT1L	GSE109604	-0.775844	knock down	down-regulator	0.0179248
REG00014	PSMB9	GSE109604	-0.774695	knock down	down-regulator	0.00624776
REG00014	SGSH	GSE109604	-0.774655	knock down	down-regulator	8.12e-07
REG00014	PPP1R14B	GSE109604	-0.774552	knock down	down-regulator	0.00302568
REG00014	CHST4	GSE109604	-0.773255	knock down	down-regulator	0.00438832
REG00014	BABAM2	GSE109604	-0.772442	knock down	down-regulator	0.00693808
REG00014	IFT22	GSE109604	-0.77232	knock down	down-regulator	1.88e-05
REG00014	PAQR4	GSE109604	-0.772274	knock down	down-regulator	0.0146179
REG00014	GGCX	GSE109604	-0.771796	knock down	down-regulator	4.73e-08
REG00014	BUD31	GSE109604	-0.770773	knock down	down-regulator	5.64e-07
REG00014	CD109	GSE109604	-0.770224	knock down	down-regulator	0.0489185
REG00014	FAM72D	GSE109604	-0.769566	knock down	down-regulator	0.00701804
REG00014	FADS3	GSE109604	-0.768383	knock down	down-regulator	0.0315106
REG00014	AKR1C3	GSE109604	-0.768355	knock down	down-regulator	5.26e-17
REG00014	PCBP3	GSE109604	-0.768319	knock down	down-regulator	0.0341761
REG00014	PARP4	GSE109604	-0.768224	knock down	down-regulator	0.00410281
REG00014	CSK	GSE109604	-0.767623	knock down	down-regulator	0.00976556
REG00014	EVA1A	GSE109604	-0.766827	knock down	down-regulator	0.0393369
REG00014	RASD1	GSE109604	-0.766226	knock down	down-regulator	0.041866
REG00014	MACROD1	GSE109604	-0.76615	knock down	down-regulator	0.0188554
REG00014	H3C4	GSE109604	-0.765356	knock down	down-regulator	7.39e-11
REG00014	NBAS	GSE109604	-0.765193	knock down	down-regulator	0.00655608
REG00014	STRADA	GSE109604	-0.763821	knock down	down-regulator	0.0230712
REG00014	FAM229A	GSE109604	-0.762943	knock down	down-regulator	0.0479133
REG00014	CPSF6	GSE109604	-0.762857	knock down	down-regulator	0.00352795
REG00014	PUS3	GSE109604	-0.762702	knock down	down-regulator	0.00708739
REG00014	SP9	GSE109604	-0.762626	knock down	down-regulator	0.00968621
REG00014	PGS1	GSE109604	-0.761261	knock down	down-regulator	0.0100587
REG00014	IQGAP1	GSE109604	-0.759958	knock down	down-regulator	6.92e-05
REG00014	RSRC1	GSE109604	-0.759225	knock down	down-regulator	1.8e-07
REG00014	SNAPC5	GSE109604	-0.758956	knock down	down-regulator	0.00424656
REG00014	ZNF23	GSE109604	-0.758544	knock down	down-regulator	0.00404566
REG00014	ZNF573	GSE109604	-0.758359	knock down	down-regulator	2.21e-08
REG00014	SOX15	GSE109604	-0.758133	knock down	down-regulator	0.00519951
REG00014	CCT6B	GSE109604	-0.755041	knock down	down-regulator	0.0190964
REG00014	ACTN1	GSE109604	-0.754471	knock down	down-regulator	0.00306847
REG00014	ZNF557	GSE109604	-0.754265	knock down	down-regulator	5.51e-06
REG00014	TPST1	GSE109604	-0.753153	knock down	down-regulator	0.000178016
REG00014	ONECUT3	GSE109604	-0.753058	knock down	down-regulator	0.0150266
REG00014	ADGRF5	GSE109604	-0.752773	knock down	down-regulator	0.000739117
REG00014	FAM86B1	GSE109604	-0.751603	knock down	down-regulator	0.0303285
REG00014	ISYNA1	GSE109604	-0.751105	knock down	down-regulator	0.000333409
REG00014	DARS1	GSE109604	-0.750739	knock down	down-regulator	0.00415874
REG00014	EPS8L1	GSE109604	-0.749013	knock down	down-regulator	0.00672561
REG00014	PDP1	GSE109604	-0.748907	knock down	down-regulator	0.013596
REG00014	RNPS1	GSE109604	-0.748449	knock down	down-regulator	0.00271524
REG00014	GATA2	GSE109604	-0.747491	knock down	down-regulator	0.000615555
REG00014	AFAP1L2	GSE109604	-0.747221	knock down	down-regulator	5.89e-05
REG00014	RPL27	GSE109604	-0.746836	knock down	down-regulator	0.00377325
REG00014	CYP11A1	GSE109604	-0.746275	knock down	down-regulator	0.00766513
REG00014	NT5M	GSE109604	-0.746005	knock down	down-regulator	0.00114864
REG00014	TTC33	GSE109604	-0.742294	knock down	down-regulator	0.026268
REG00014	SH3BP5L	GSE109604	-0.741973	knock down	down-regulator	0.0185863
REG00014	PRR7	GSE109604	-0.740894	knock down	down-regulator	0.00177833
REG00014	CLBA1	GSE109604	-0.740102	knock down	down-regulator	0.0267169
REG00014	FCSK	GSE109604	-0.739946	knock down	down-regulator	0.000187886
REG00014	NDUFAF7	GSE109604	-0.739719	knock down	down-regulator	0.0241413
REG00014	AHR	GSE109604	-0.739506	knock down	down-regulator	5.83e-06
REG00014	PARP12	GSE109604	-0.739467	knock down	down-regulator	0.0058284
REG00014	MGRN1	GSE109604	-0.738686	knock down	down-regulator	2.07e-05
REG00014	PRR13	GSE109604	-0.734427	knock down	down-regulator	0.00117185
REG00014	TMEM187	GSE109604	-0.734216	knock down	down-regulator	0.0127943
REG00014	ABHD5	GSE109604	-0.733744	knock down	down-regulator	0.000418655
REG00014	PIGM	GSE109604	-0.73317	knock down	down-regulator	0.0175834
REG00014	SP110	GSE109604	-0.732738	knock down	down-regulator	0.00522515
REG00014	ABTB3	GSE109604	-0.732647	knock down	down-regulator	0.047245
REG00014	MEX3C	GSE109604	-0.732059	knock down	down-regulator	0.000220877
REG00014	TSGA10IP	GSE109604	-0.731095	knock down	down-regulator	0.0290572
REG00014	TRIM46	GSE109604	-0.730975	knock down	down-regulator	0.0456962
REG00014	SORCS2	GSE109604	-0.730895	knock down	down-regulator	0.00386596
REG00014	ENTPD3	GSE109604	-0.730469	knock down	down-regulator	0.000661459
REG00014	GPR173	GSE109604	-0.729815	knock down	down-regulator	0.0136293
REG00014	UQCRFS1	GSE109604	-0.729453	knock down	down-regulator	0.0241381
REG00014	PSME2	GSE109604	-0.729318	knock down	down-regulator	0.0112625
REG00014	RNF166	GSE109604	-0.728772	knock down	down-regulator	0.003086
REG00014	DTX2	GSE109604	-0.728413	knock down	down-regulator	0.00145189
REG00014	PDCL3	GSE109604	-0.727481	knock down	down-regulator	0.00045073
REG00014	WASHC2C	GSE109604	-0.725024	knock down	down-regulator	0.00156568
REG00014	SYNGAP1	GSE109604	-0.72459	knock down	down-regulator	0.0454671
REG00014	SKIL	GSE109604	-0.724374	knock down	down-regulator	0.00135125
REG00014	WEE1	GSE109604	-0.723581	knock down	down-regulator	0.00256005
REG00014	NKX6-1	GSE109604	-0.723429	knock down	down-regulator	0.0157678
REG00014	LYN	GSE109604	-0.720502	knock down	down-regulator	0.00436113
REG00014	EIF2S3	GSE109604	-0.720456	knock down	down-regulator	0.0214551
REG00014	SMC5	GSE109604	-0.718733	knock down	down-regulator	0.0413771
REG00014	RHOB	GSE109604	-0.718024	knock down	down-regulator	0.000874376
REG00014	ESPL1	GSE109604	-0.717649	knock down	down-regulator	0.0467208
REG00014	ZMIZ2	GSE109604	-0.71755	knock down	down-regulator	0.0257304
REG00014	RAB27B	GSE109604	-0.716345	knock down	down-regulator	0.0180652
REG00014	ZNF608	GSE109604	-0.716076	knock down	down-regulator	9.17e-06
REG00014	GBP1	GSE109604	-0.716028	knock down	down-regulator	2.79e-30
REG00014	DNAJA2	GSE109604	-0.715867	knock down	down-regulator	0.00109067
REG00014	CLDN4	GSE109604	-0.715587	knock down	down-regulator	0.00961747
REG00014	CREBRF	GSE109604	-0.715194	knock down	down-regulator	0.00618707
REG00014	YEATS4	GSE109604	-0.714279	knock down	down-regulator	2.9e-05
REG00014	GSTCD	GSE109604	-0.714149	knock down	down-regulator	0.00186314
REG00014	HABP4	GSE109604	-0.713992	knock down	down-regulator	0.00397931
REG00014	C11orf68	GSE109604	-0.713976	knock down	down-regulator	0.0376858
REG00014	PER2	GSE109604	-0.713087	knock down	down-regulator	0.00143505
REG00014	SLC1A4	GSE109604	-0.712504	knock down	down-regulator	0.0123888
REG00014	RNF138	GSE109604	-0.711979	knock down	down-regulator	0.000351666
REG00014	SLC6A9	GSE109604	-0.711925	knock down	down-regulator	0.0208526
REG00014	XBP1	GSE109604	-0.711647	knock down	down-regulator	6.46e-07
REG00014	PROB1	GSE109604	-0.711633	knock down	down-regulator	0.0176644
REG00014	SOWAHC	GSE109604	-0.710879	knock down	down-regulator	0.0063269
REG00014	PABPC1L	GSE109604	-0.710701	knock down	down-regulator	0.0342603
REG00014	DNAAF8	GSE109604	-0.710373	knock down	down-regulator	0.00631184
REG00014	SLC9A1	GSE109604	-0.710326	knock down	down-regulator	0.00950799
REG00014	PUS1	GSE109604	-0.708399	knock down	down-regulator	0.0263487
REG00014	FNIP1	GSE109604	-0.707964	knock down	down-regulator	0.00984876
REG00014	ANXA7	GSE109604	-0.707822	knock down	down-regulator	0.00361029
REG00014	PRRT3	GSE109604	-0.707105	knock down	down-regulator	0.0183892
REG00014	EMP1	GSE109604	-0.705848	knock down	down-regulator	0.00819471
REG00014	PGK1	GSE109604	-0.704376	knock down	down-regulator	0.00108203
REG00014	COPS7B	GSE109604	-0.704044	knock down	down-regulator	0.0115129
REG00014	C1orf53	GSE109604	-0.701802	knock down	down-regulator	0.00946516
REG00014	S1PR1	GSE109604	-0.70083	knock down	down-regulator	0.00548568
REG00014	RPL35	GSE109604	-0.700636	knock down	down-regulator	0.00561102
REG00014	AGRN	GSE109604	-0.700474	knock down	down-regulator	1.03e-08
REG00014	BNIP3L	GSE109604	-0.69988	knock down	down-regulator	0.0315682
REG00014	DYNLL2	GSE109604	-0.699805	knock down	down-regulator	0.00016042
REG00014	SLC9B2	GSE109604	-0.69843	knock down	down-regulator	0.00643304
REG00014	PTHLH	GSE109604	-0.697792	knock down	down-regulator	0.0429686
REG00014	CANX	GSE109604	-0.696066	knock down	down-regulator	2.64e-05
REG00014	SIRT3	GSE109604	-0.695762	knock down	down-regulator	0.00100155
REG00014	SLC2A10	GSE109604	-0.693776	knock down	down-regulator	0.0179018
REG00014	PSME3	GSE109604	-0.693776	knock down	down-regulator	0.0179018
REG00014	OPN3	GSE109604	-0.693346	knock down	down-regulator	8.44e-05
REG00014	MAPK8IP3	GSE109604	-0.692453	knock down	down-regulator	0.00193681
REG00014	COL3A1	GSE109604	-0.69173	knock down	down-regulator	0.00386083
REG00014	SGPL1	GSE109604	-0.690633	knock down	down-regulator	0.000468434
REG00014	CCDC85C	GSE109604	-0.689359	knock down	down-regulator	0.0365241
REG00014	MAP6D1	GSE109604	-0.685874	knock down	down-regulator	8.52e-09
REG00014	CNOT9	GSE109604	-0.685763	knock down	down-regulator	0.0290277
REG00014	FAM131C	GSE109604	-0.685399	knock down	down-regulator	0.0251835
REG00014	KLHL26	GSE109604	-0.683862	knock down	down-regulator	4.42e-17
REG00014	SPECC1	GSE109604	-0.682947	knock down	down-regulator	0.0113482
REG00014	KRT15	GSE109604	-0.682747	knock down	down-regulator	2.18e-15
REG00014	DLEC1	GSE109604	-0.681146	knock down	down-regulator	0.00349224
REG00014	ADGRF3	GSE109604	-0.680762	knock down	down-regulator	4.11e-05
REG00014	PTGFRN	GSE109604	-0.680512	knock down	down-regulator	0.0119909
REG00014	HERPUD1	GSE109604	-0.678507	knock down	down-regulator	0.0048419
REG00014	MZF1	GSE109604	-0.677676	knock down	down-regulator	0.040626
REG00014	EFCAB14	GSE109604	-0.677637	knock down	down-regulator	0.000745566
REG00014	WFIKKN1	GSE109604	-0.675667	knock down	down-regulator	0.029092
REG00014	PSG9	GSE109604	-0.67543	knock down	down-regulator	0.00471201
REG00014	RARS1	GSE109604	-0.674242	knock down	down-regulator	2.28e-05
REG00014	ANKMY2	GSE109604	-0.674238	knock down	down-regulator	0.00686699
REG00014	CKMT1A	GSE109604	-0.673168	knock down	down-regulator	0.00213489
REG00014	JADE3	GSE109604	-0.673046	knock down	down-regulator	0.00066474
REG00014	MBD3	GSE109604	-0.671655	knock down	down-regulator	0.0220635
REG00014	PPP2R3B	GSE109604	-0.670773	knock down	down-regulator	0.0252921
REG00014	PPM1B	GSE109604	-0.670187	knock down	down-regulator	0.0101476
REG00014	E2F2	GSE109604	-0.670159	knock down	down-regulator	0.000405599
REG00014	UBE2L6	GSE109604	-0.669614	knock down	down-regulator	0.0305725
REG00014	RIPK1	GSE109604	-0.669234	knock down	down-regulator	0.00132588
REG00014	SLCO4A1	GSE109604	-0.669104	knock down	down-regulator	0.0268976
REG00014	GINS4	GSE109604	-0.668064	knock down	down-regulator	4.73e-14
REG00014	PTGS1	GSE109604	-0.667594	knock down	down-regulator	0.0201964
REG00014	ADAMTS15	GSE109604	-0.666943	knock down	down-regulator	0.00708296
REG00014	DYRK1A	GSE109604	-0.663072	knock down	down-regulator	0.0128475
REG00014	FKBP6	GSE109604	-0.661656	knock down	down-regulator	0.000768965
REG00014	HIPK3	GSE109604	-0.661163	knock down	down-regulator	0.00233383
REG00014	NOTCH4	GSE109604	-0.660462	knock down	down-regulator	0.00173121
REG00014	ZNF227	GSE109604	-0.660183	knock down	down-regulator	0.000259153
REG00014	EPN2	GSE109604	-0.660097	knock down	down-regulator	0.0334642
REG00014	RPS6KB2	GSE109604	-0.659862	knock down	down-regulator	1.52e-05
REG00014	CEACAM1	GSE109604	-0.659496	knock down	down-regulator	0.0074367
REG00014	DNER	GSE109604	-0.658829	knock down	down-regulator	0.000617751
REG00014	PRPS1	GSE109604	-0.657657	knock down	down-regulator	0.000501381
REG00014	RACGAP1	GSE109604	-0.657134	knock down	down-regulator	0.0313639
REG00014	CALHM5	GSE109604	-0.656408	knock down	down-regulator	0.0335892
REG00014	SPRYD4	GSE109604	-0.653015	knock down	down-regulator	0.00832674
REG00014	USP24	GSE109604	-0.652963	knock down	down-regulator	0.0153431
REG00014	NFX1	GSE109604	-0.652222	knock down	down-regulator	0.0258611
REG00014	BRME1	GSE109604	-0.651707	knock down	down-regulator	0.000741729
REG00014	DHX32	GSE109604	-0.650816	knock down	down-regulator	0.0262465
REG00014	OSGIN1	GSE109604	-0.649585	knock down	down-regulator	4.16e-05
REG00014	RARS2	GSE109604	-0.649241	knock down	down-regulator	0.000926228
REG00014	SUCLG2	GSE109604	-0.648649	knock down	down-regulator	0.0460007
REG00014	SERPINE1	GSE109604	-0.648643	knock down	down-regulator	0.000372608
REG00014	OGFOD2	GSE109604	-0.648328	knock down	down-regulator	0.00191873
REG00014	EIF2S3B	GSE109604	-0.647978	knock down	down-regulator	0.00464393
REG00014	ARL4C	GSE109604	-0.646785	knock down	down-regulator	3.41e-09
REG00014	ZNF45	GSE109604	-0.646544	knock down	down-regulator	0.000100503
REG00014	ST6GALNAC6	GSE109604	-0.646095	knock down	down-regulator	0.00867833
REG00014	PDGFRA	GSE109604	-0.645368	knock down	down-regulator	0.016012
REG00014	FBXL5	GSE109604	-0.644732	knock down	down-regulator	2.48e-05
REG00014	NAA25	GSE109604	-0.644019	knock down	down-regulator	0.000150818
REG00014	BCAN	GSE109604	-0.6439	knock down	down-regulator	0.0218834
REG00014	CGB1	GSE109604	-0.642764	knock down	down-regulator	0.0391462
REG00014	CPM	GSE109604	-0.642479	knock down	down-regulator	0.0016198
REG00014	PTTG1IP	GSE109604	-0.642377	knock down	down-regulator	0.00715308
REG00014	LPCAT2	GSE109604	-0.642073	knock down	down-regulator	0.000429829
REG00014	SPART	GSE109604	-0.64122	knock down	down-regulator	0.02686
REG00014	LSS	GSE109604	-0.641034	knock down	down-regulator	1.17e-05
REG00014	SNORC	GSE109604	-0.640627	knock down	down-regulator	0.00597735
REG00014	NDUFA1	GSE109604	-0.639756	knock down	down-regulator	0.00148899
REG00014	KCTD4	GSE109604	-0.639293	knock down	down-regulator	9.49e-05
REG00014	GMEB2	GSE109604	-0.638958	knock down	down-regulator	4.3e-103
REG00014	ZDHHC1	GSE109604	-0.638289	knock down	down-regulator	0.00236996
REG00014	PHF1	GSE109604	-0.637997	knock down	down-regulator	0.00096147
REG00014	DHRS3	GSE109604	-0.637861	knock down	down-regulator	0.000698616
REG00014	SLC35F2	GSE109604	-0.637643	knock down	down-regulator	0.0259361
REG00014	CLCN6	GSE109604	-0.637619	knock down	down-regulator	0.00380852
REG00014	KLHL22	GSE109604	-0.637553	knock down	down-regulator	6.48e-08
REG00014	G0S2	GSE109604	-0.637302	knock down	down-regulator	0.000286102
REG00014	KRTAP2-4	GSE109604	-0.637269	knock down	down-regulator	7.89e-09
REG00014	SEPTIN11	GSE109604	-0.636825	knock down	down-regulator	0.0213477
REG00014	AHCYL2	GSE109604	-0.636333	knock down	down-regulator	0.0127047
REG00014	MC1R	GSE109604	-0.635547	knock down	down-regulator	0.0007855
REG00014	RAP1GAP2	GSE109604	-0.635246	knock down	down-regulator	0.0154035
REG00014	ANO6	GSE109604	-0.634932	knock down	down-regulator	0.01523
REG00014	NDUFS2	GSE109604	-0.633585	knock down	down-regulator	0.0477202
REG00014	LSM7	GSE109604	-0.633466	knock down	down-regulator	2.06e-05
REG00014	LSM10	GSE109604	-0.632878	knock down	down-regulator	6.68e-05
REG00014	LIMD2	GSE109604	-0.632601	knock down	down-regulator	0.0477927
REG00014	SLC2A4RG	GSE109604	-0.63225	knock down	down-regulator	7.11e-06
REG00014	NPHP3	GSE109604	-0.631412	knock down	down-regulator	4.98e-05
REG00014	SPANXD	GSE109604	-0.631355	knock down	down-regulator	0.0125343
REG00014	ZNF551	GSE109604	-0.63113	knock down	down-regulator	4.79e-07
REG00014	PPP1R11	GSE109604	-0.630786	knock down	down-regulator	0.0364236
REG00014	FAM171A1	GSE109604	-0.630385	knock down	down-regulator	0.0384269
REG00014	ZNF574	GSE109604	-0.63002	knock down	down-regulator	1.87e-05
REG00014	MVD	GSE109604	-0.628516	knock down	down-regulator	0.00141622
REG00014	KPNB1	GSE109604	-0.628346	knock down	down-regulator	0.0395175
REG00014	NUTM2A	GSE109604	-0.627906	knock down	down-regulator	0.000990931
REG00014	CDH5	GSE109604	-0.627504	knock down	down-regulator	0.000279801
REG00014	YWHAE	GSE109604	-0.626549	knock down	down-regulator	0.0026211
REG00014	NECAB3	GSE109604	-0.626525	knock down	down-regulator	0.00114872
REG00014	ZFP36	GSE109604	-0.626205	knock down	down-regulator	0.0122805
REG00014	ITCH	GSE109604	-0.624725	knock down	down-regulator	2.65e-05
REG00014	RPL26L1	GSE109604	-0.624541	knock down	down-regulator	3.37e-05
REG00014	PSME1	GSE109604	-0.624259	knock down	down-regulator	0.0222461
REG00014	RBM33	GSE109604	-0.622821	knock down	down-regulator	1.84e-05
REG00014	ACADM	GSE109604	-0.622649	knock down	down-regulator	0.000170513
REG00014	PKP3	GSE109604	-0.621824	knock down	down-regulator	0.00280352
REG00014	NGLY1	GSE109604	-0.621668	knock down	down-regulator	0.00434655
REG00014	ADGRL1	GSE109604	-0.621157	knock down	down-regulator	0.000140231
REG00014	DIAPH3	GSE109604	-0.621143	knock down	down-regulator	0.00756027
REG00014	CCT2	GSE109604	-0.620907	knock down	down-regulator	0.0237999
REG00014	PUS10	GSE109604	-0.620235	knock down	down-regulator	0.00424077
REG00014	BMP4	GSE109604	-0.620233	knock down	down-regulator	0.00790965
REG00014	HDAC4	GSE109604	-0.619743	knock down	down-regulator	0.0344684
REG00014	RBMX2	GSE109604	-0.619565	knock down	down-regulator	0.00184166
REG00014	ZNF616	GSE109604	-0.617301	knock down	down-regulator	4.92e-05
REG00014	SPEG	GSE109604	-0.617223	knock down	down-regulator	0.00448487
REG00014	ANXA5	GSE109604	-0.616436	knock down	down-regulator	0.000331994
REG00014	IMPA2	GSE109604	-0.615657	knock down	down-regulator	0.00113382
REG00014	CYFIP2	GSE109604	-0.61524	knock down	down-regulator	0.000504607
REG00014	INTS4	GSE109604	-0.615007	knock down	down-regulator	0.000691686
REG00014	MGST1	GSE109604	-0.614292	knock down	down-regulator	0.0417276
REG00014	PTGR1	GSE109604	-0.613724	knock down	down-regulator	0.0261052
REG00014	RAB3B	GSE109604	-0.613383	knock down	down-regulator	0.0221088
REG00014	NGFR	GSE109604	-0.61306	knock down	down-regulator	0.000583501
REG00014	ARL6IP5	GSE109604	-0.61242	knock down	down-regulator	0.00586843
REG00014	FOXD4L3	GSE109604	-0.612287	knock down	down-regulator	0.000284738
REG00014	PTK6	GSE109604	-0.611735	knock down	down-regulator	0.005282
REG00014	IL17D	GSE109604	-0.6111	knock down	down-regulator	8.26e-05
REG00014	POLE3	GSE109604	-0.610154	knock down	down-regulator	0.00435975
REG00014	ABCB7	GSE109604	-0.610021	knock down	down-regulator	2.6e-12
REG00014	PTPRZ1	GSE109604	-0.609723	knock down	down-regulator	0.0115238
REG00014	LRATD1	GSE109604	-0.608017	knock down	down-regulator	0.0161649
REG00014	IFIT2	GSE109604	-0.607959	knock down	down-regulator	0.000255485
REG00014	NUP98	GSE109604	-0.60776	knock down	down-regulator	3.37e-08
REG00014	RAB11FIP1	GSE109604	-0.607272	knock down	down-regulator	0.0194087
REG00014	WRAP73	GSE109604	-0.606491	knock down	down-regulator	0.00458426
REG00014	SAMD4A	GSE109604	-0.605883	knock down	down-regulator	0.00409708
REG00014	PLAT	GSE109604	-0.605422	knock down	down-regulator	0.0176071
REG00014	PSMB10	GSE109604	-0.603931	knock down	down-regulator	0.0100856
REG00014	RAVER1	GSE109604	-0.603314	knock down	down-regulator	0.0122825
REG00014	PDZD11	GSE109604	-0.603314	knock down	down-regulator	0.0122825
REG00014	HPDL	GSE109604	-0.603283	knock down	down-regulator	0.00534216
REG00014	PTPRN2	GSE109604	-0.603114	knock down	down-regulator	0.00755474
REG00014	PPP6C	GSE109604	-0.602307	knock down	down-regulator	0.0301322
REG00014	SPTB	GSE109604	-0.601542	knock down	down-regulator	0.00606544
REG00014	FKBP1A	GSE109604	-0.60154	knock down	down-regulator	0.000755133
REG00014	KIT	GSE109604	-0.601306	knock down	down-regulator	0.000951688
REG00014	PSMB2	GSE109604	-0.60119	knock down	down-regulator	0.0474488
REG00014	PCDH7	GSE109604	-0.600971	knock down	down-regulator	0.0284626
REG00014	OSBP2	GSE109604	-0.600365	knock down	down-regulator	0.0296169
REG00014	GLIS2	GSE109604	-0.599354	knock down	down-regulator	0.00253927
REG00014	CARMIL1	GSE109604	-0.599102	knock down	down-regulator	0.000526328
REG00014	ZNF692	GSE109604	-0.598258	knock down	down-regulator	0.0448662
REG00014	DGKZ	GSE109604	-0.597486	knock down	down-regulator	0.0353613
REG00014	AK5	GSE109604	-0.597407	knock down	down-regulator	0.00181301
REG00014	GPM6A	GSE109604	-0.596367	knock down	down-regulator	0.00116279
REG00014	COL18A1	GSE109604	-0.595064	knock down	down-regulator	0.0121173
REG00014	FANCI	GSE109604	-0.594627	knock down	down-regulator	0.0243231
REG00014	M6PR	GSE109604	-0.594163	knock down	down-regulator	0.000739671
REG00014	ADNP2	GSE109604	-0.594089	knock down	down-regulator	5.05e-09
REG00014	MDH2	GSE109604	-0.593122	knock down	down-regulator	0.00119753
REG00014	IFTAP	GSE109604	-0.592274	knock down	down-regulator	3.3e-05
REG00014	NR3C2	GSE109604	-0.592259	knock down	down-regulator	0.00241982
REG00014	HARS1	GSE109604	-0.592035	knock down	down-regulator	0.0160118
REG00014	MICB	GSE109604	-0.59188	knock down	down-regulator	0.044043
REG00014	BRSK1	GSE109604	-0.591256	knock down	down-regulator	0.0134008
REG00014	DYNC1I2	GSE109604	-0.5912	knock down	down-regulator	0.0012406
REG00014	SLC6A6	GSE109604	-0.591182	knock down	down-regulator	0.000416046
REG00014	ERV3-1	GSE109604	-0.590829	knock down	down-regulator	0.00303906
REG00014	WDR90	GSE109604	-0.590303	knock down	down-regulator	0.00026392
REG00014	SSBP4	GSE109604	-0.589762	knock down	down-regulator	0.000817948
REG00014	CACNB1	GSE109604	-0.589502	knock down	down-regulator	0.00579823
REG00014	HEXD	GSE109604	-0.588367	knock down	down-regulator	0.0336349
REG00014	GEM	GSE109604	-0.587829	knock down	down-regulator	1.61e-11
REG00014	PITPNM2	GSE109604	-0.586844	knock down	down-regulator	2e-06
REG00014	MPP1	GSE109604	-0.586443	knock down	down-regulator	0.000439876
REG00014	PTPRK	GSE109604	-0.585993	knock down	down-regulator	0.0121302
REG00014	MTPAP	GSE109604	-0.585708	knock down	down-regulator	0.00271089
REG00014	RECQL4	GSE109604	-0.585232	knock down	down-regulator	0.000789576
REG00014	SIRT7	GSE109604	-0.585031	knock down	down-regulator	0.00101822
REG00014	NDUFS1	GSE109604	0.585273	knock down	up-regulate	0.000132675
REG00014	PIP5K1A	GSE109604	0.586394	knock down	up-regulate	0.000230677
REG00014	BANP	GSE109604	0.58657	knock down	up-regulate	3.7e-06
REG00014	GTF2A2	GSE109604	0.586645	knock down	up-regulate	1.09e-06
REG00014	TAF1C	GSE109604	0.588367	knock down	up-regulate	0.0220442
REG00014	SGSM2	GSE109604	0.588567	knock down	up-regulate	0.0237502
REG00014	DISP2	GSE109604	0.588612	knock down	up-regulate	0.0159551
REG00014	REEP2	GSE109604	0.58933	knock down	up-regulate	0.000601299
REG00014	CHERP	GSE109604	0.589565	knock down	up-regulate	0.0207637
REG00014	NME2	GSE109604	0.591823	knock down	up-regulate	0.00946354
REG00014	DHX57	GSE109604	0.592998	knock down	up-regulate	0.00216753
REG00014	RCN3	GSE109604	0.593475	knock down	up-regulate	0.00278583
REG00014	H2BC4	GSE109604	0.593509	knock down	up-regulate	1.91e-29
REG00014	DTX3	GSE109604	0.593533	knock down	up-regulate	0.0262502
REG00014	EMILIN3	GSE109604	0.59583	knock down	up-regulate	0.0274944
REG00014	POLR3C	GSE109604	0.596675	knock down	up-regulate	0.0086067
REG00014	AP3B1	GSE109604	0.597127	knock down	up-regulate	0.00149316
REG00014	NVL	GSE109604	0.597563	knock down	up-regulate	0.000203246
REG00014	TBCCD1	GSE109604	0.597825	knock down	up-regulate	0.0171326
REG00014	FLRT1	GSE109604	0.598973	knock down	up-regulate	0.0095045
REG00014	ENTPD7	GSE109604	0.600413	knock down	up-regulate	0.000835695
REG00014	SQOR	GSE109604	0.600682	knock down	up-regulate	0.0406473
REG00014	COLEC11	GSE109604	0.601511	knock down	up-regulate	0.00254346
REG00014	AMDHD1	GSE109604	0.602856	knock down	up-regulate	0.00029031
REG00014	CASKIN1	GSE109604	0.602948	knock down	up-regulate	0.0196549
REG00014	H2AC18	GSE109604	0.603577	knock down	up-regulate	2.96e-32
REG00014	SARDH	GSE109604	0.603599	knock down	up-regulate	0.0169024
REG00014	AK6	GSE109604	0.603957	knock down	up-regulate	0.00190584
REG00014	ERVMER34-1	GSE109604	0.60528	knock down	up-regulate	0.00122444
REG00014	CD93	GSE109604	0.605438	knock down	up-regulate	0.0391649
REG00014	CST3	GSE109604	0.607062	knock down	up-regulate	0.00335481
REG00014	ZNF460	GSE109604	0.607797	knock down	up-regulate	0.0044354
REG00014	C17orf107	GSE109604	0.608524	knock down	up-regulate	0.019735
REG00014	GYPC	GSE109604	0.609389	knock down	up-regulate	0.0242884
REG00014	KRTAP4-9	GSE109604	0.609455	knock down	up-regulate	9.91e-13
REG00014	GNB3	GSE109604	0.610672	knock down	up-regulate	7.29e-06
REG00014	IGFBP7	GSE109604	0.611831	knock down	up-regulate	0.000145755
REG00014	ACTR8	GSE109604	0.6133	knock down	up-regulate	0.0326037
REG00014	NDC1	GSE109604	0.613469	knock down	up-regulate	0.000197854
REG00014	NANS	GSE109604	0.613543	knock down	up-regulate	0.0110995
REG00014	IFI6	GSE109604	0.613547	knock down	up-regulate	9.66e-05
REG00014	L3MBTL3	GSE109604	0.613556	knock down	up-regulate	0.000868639
REG00014	DLX1	GSE109604	0.613638	knock down	up-regulate	0.0105665
REG00014	COL1A1	GSE109604	0.614184	knock down	up-regulate	0.0173761
REG00014	THBS1	GSE109604	0.614315	knock down	up-regulate	0.0461471
REG00014	WDR3	GSE109604	0.615418	knock down	up-regulate	0.00019217
REG00014	DNAJB14	GSE109604	0.617423	knock down	up-regulate	0.00348023
REG00014	DOCK2	GSE109604	0.618156	knock down	up-regulate	0.0349502
REG00014	HSPA2	GSE109604	0.618995	knock down	up-regulate	0.00585021
REG00014	NEK8	GSE109604	0.619337	knock down	up-regulate	0.00469574
REG00014	TAF6L	GSE109604	0.619569	knock down	up-regulate	0.0434436
REG00014	GPNMB	GSE109604	0.620301	knock down	up-regulate	0.00195239
REG00014	E2F4	GSE109604	0.621248	knock down	up-regulate	0.0413922
REG00014	OAS1	GSE109604	0.622576	knock down	up-regulate	0.000622045
REG00014	CTU2	GSE109604	0.623591	knock down	up-regulate	0.000701383
REG00014	DIPK1A	GSE109604	0.623696	knock down	up-regulate	0.0293297
REG00014	CCNDBP1	GSE109604	0.623819	knock down	up-regulate	0.0342434
REG00014	GRAMD1A	GSE109604	0.625088	knock down	up-regulate	0.00249982
REG00014	NGDN	GSE109604	0.626719	knock down	up-regulate	0.0050114
REG00014	MAPK12	GSE109604	0.626774	knock down	up-regulate	0.0131212
REG00014	RP2	GSE109604	0.628598	knock down	up-regulate	0.0133957
REG00014	LRP5	GSE109604	0.628718	knock down	up-regulate	0.00424393
REG00014	IL13RA1	GSE109604	0.629272	knock down	up-regulate	0.000205757
REG00014	CPS1	GSE109604	0.629828	knock down	up-regulate	0.0162218
REG00014	SEC23A	GSE109604	0.629884	knock down	up-regulate	0.00549658
REG00014	CIB1	GSE109604	0.63035	knock down	up-regulate	6.92e-06
REG00014	TAF9B	GSE109604	0.631442	knock down	up-regulate	0.046176
REG00014	FOXD4L1	GSE109604	0.631705	knock down	up-regulate	6.7e-05
REG00014	SH3GL1	GSE109604	0.632401	knock down	up-regulate	0.010579
REG00014	HPS1	GSE109604	0.632821	knock down	up-regulate	0.0479005
REG00014	DDO	GSE109604	0.63299	knock down	up-regulate	0.0118852
REG00014	NTHL1	GSE109604	0.633103	knock down	up-regulate	3.09e-05
REG00014	ATF1	GSE109604	0.633356	knock down	up-regulate	0.00974327
REG00014	STAC	GSE109604	0.634125	knock down	up-regulate	0.0360946
REG00014	ARHGEF25	GSE109604	0.634241	knock down	up-regulate	0.0141838
REG00014	SLC9A3R1	GSE109604	0.634484	knock down	up-regulate	0.00489927
REG00014	ANKRD33B	GSE109604	0.634622	knock down	up-regulate	1.47e-05
REG00014	ANXA1	GSE109604	0.63501	knock down	up-regulate	0.0327036
REG00014	NMT2	GSE109604	0.635427	knock down	up-regulate	0.0364779
REG00014	LIFR	GSE109604	0.636062	knock down	up-regulate	0.0259056
REG00014	MB21D2	GSE109604	0.637177	knock down	up-regulate	0.00113764
REG00014	DPYSL3	GSE109604	0.638587	knock down	up-regulate	0.00249775
REG00014	ARMCX2	GSE109604	0.639281	knock down	up-regulate	0.00476802
REG00014	SMAD7	GSE109604	0.640992	knock down	up-regulate	0.0334308
REG00014	GLA	GSE109604	0.641357	knock down	up-regulate	0.000235824
REG00014	DNAJC4	GSE109604	0.642162	knock down	up-regulate	0.0223857
REG00014	ATF2	GSE109604	0.643526	knock down	up-regulate	0.0134474
REG00014	SFI1	GSE109604	0.644509	knock down	up-regulate	0.000294598
REG00014	KRBA1	GSE109604	0.645035	knock down	up-regulate	0.000527875
REG00014	KDM4B	GSE109604	0.645217	knock down	up-regulate	0.00092087
REG00014	KYAT1	GSE109604	0.647068	knock down	up-regulate	2.37e-16
REG00014	CPT1A	GSE109604	0.648103	knock down	up-regulate	0.00100886
REG00014	AZIN2	GSE109604	0.648741	knock down	up-regulate	0.0430525
REG00014	FRS3	GSE109604	0.649228	knock down	up-regulate	0.00290791
REG00014	NPHP4	GSE109604	0.64959	knock down	up-regulate	0.0027132
REG00014	YJEFN3	GSE109604	0.649591	knock down	up-regulate	1.06e-05
REG00014	STAT2	GSE109604	0.6508	knock down	up-regulate	0.000676786
REG00014	TSPAN15	GSE109604	0.650978	knock down	up-regulate	0.0130145
REG00014	NFXL1	GSE109604	0.651644	knock down	up-regulate	5.4e-07
REG00014	PRDM15	GSE109604	0.6522	knock down	up-regulate	0.03916
REG00014	OPTN	GSE109604	0.652918	knock down	up-regulate	0.0123564
REG00014	ADGRB2	GSE109604	0.653018	knock down	up-regulate	1.47e-05
REG00014	MEX3D	GSE109604	0.653143	knock down	up-regulate	0.0185435
REG00014	SH2D5	GSE109604	0.654003	knock down	up-regulate	0.00297586
REG00014	ZFP91	GSE109604	0.654076	knock down	up-regulate	1.14e-05
REG00014	NDUFAF1	GSE109604	0.65412	knock down	up-regulate	0.000798457
REG00014	CDK20	GSE109604	0.65517	knock down	up-regulate	0.0227557
REG00014	UNC13D	GSE109604	0.655175	knock down	up-regulate	0.0173911
REG00014	GLUD1	GSE109604	0.656713	knock down	up-regulate	0.00602171
REG00014	NAA16	GSE109604	0.658422	knock down	up-regulate	0.002713
REG00014	OGDH	GSE109604	0.66062	knock down	up-regulate	0.0421162
REG00014	PLPP5	GSE109604	0.661776	knock down	up-regulate	0.00348434
REG00014	RAVER2	GSE109604	0.662114	knock down	up-regulate	0.0238533
REG00014	CCNL2	GSE109604	0.66297	knock down	up-regulate	0.00152849
REG00014	C3AR1	GSE109604	0.667405	knock down	up-regulate	0.0290345
REG00014	CNIH3	GSE109604	0.668545	knock down	up-regulate	0.00131882
REG00014	GAB1	GSE109604	0.671668	knock down	up-regulate	6.6e-65
REG00014	LY96	GSE109604	0.671681	knock down	up-regulate	0.00388729
REG00014	IP6K2	GSE109604	0.672053	knock down	up-regulate	0.000119656
REG00014	SKIC3	GSE109604	0.673813	knock down	up-regulate	0.00247964
REG00014	CAPRIN1	GSE109604	0.674051	knock down	up-regulate	0.049678
REG00014	RNASEH1	GSE109604	0.674505	knock down	up-regulate	0.00400916
REG00014	DERL2	GSE109604	0.674585	knock down	up-regulate	0.000944743
REG00014	MFAP1	GSE109604	0.675262	knock down	up-regulate	0.00980907
REG00014	DHRS12	GSE109604	0.675847	knock down	up-regulate	0.0138554
REG00014	ZC3H10	GSE109604	0.675892	knock down	up-regulate	0.00119163
REG00014	CCDC57	GSE109604	0.676433	knock down	up-regulate	0.0363816
REG00014	SFXN2	GSE109604	0.676584	knock down	up-regulate	0.00793135
REG00014	ABHD16A	GSE109604	0.677527	knock down	up-regulate	0.0483179
REG00014	DUT	GSE109604	0.679062	knock down	up-regulate	0.00044568
REG00014	FBXW9	GSE109604	0.679507	knock down	up-regulate	0.00953876
REG00014	PEX2	GSE109604	0.679785	knock down	up-regulate	0.0225738
REG00014	ATP2C1	GSE109604	0.681824	knock down	up-regulate	2.84e-07
REG00014	MTRF1L	GSE109604	0.68224	knock down	up-regulate	0.00714932
REG00014	PPFIBP1	GSE109604	0.6826	knock down	up-regulate	0.001285
REG00014	CARMIL2	GSE109604	0.683766	knock down	up-regulate	0.0290637
REG00014	GRTP1	GSE109604	0.684686	knock down	up-regulate	3.7e-07
REG00014	KIAA0586	GSE109604	0.686297	knock down	up-regulate	0.010688
REG00014	FDXACB1	GSE109604	0.687485	knock down	up-regulate	0.0239848
REG00014	KLF16	GSE109604	0.687959	knock down	up-regulate	3.55e-29
REG00014	DBNDD2	GSE109604	0.687972	knock down	up-regulate	0.0036553
REG00014	CELSR3	GSE109604	0.688872	knock down	up-regulate	0.00753689
REG00014	FBXW4	GSE109604	0.68959	knock down	up-regulate	0.0214097
REG00014	CLMP	GSE109604	0.690109	knock down	up-regulate	0.00238696
REG00014	LEPROT	GSE109604	0.690658	knock down	up-regulate	0.0489362
REG00014	MROH6	GSE109604	0.6921	knock down	up-regulate	7.23e-06
REG00014	COL17A1	GSE109604	0.692586	knock down	up-regulate	0.00368144
REG00014	MILR1	GSE109604	0.692736	knock down	up-regulate	1.96e-05
REG00014	TAF4	GSE109604	0.692753	knock down	up-regulate	0.0067668
REG00014	PLAGL1	GSE109604	0.694055	knock down	up-regulate	0.00346783
REG00014	VDAC3	GSE109604	0.694502	knock down	up-regulate	6.43e-07
REG00014	ID3	GSE109604	0.694953	knock down	up-regulate	0.000238378
REG00014	MYO9B	GSE109604	0.698475	knock down	up-regulate	0.0352534
REG00014	S100A10	GSE109604	0.700252	knock down	up-regulate	0.000545992
REG00014	PARP3	GSE109604	0.700252	knock down	up-regulate	0.000545992
REG00014	SERPINE2	GSE109604	0.701336	knock down	up-regulate	9.96e-05
REG00014	SEMA6C	GSE109604	0.701394	knock down	up-regulate	0.0293689
REG00014	DNAH17	GSE109604	0.702412	knock down	up-regulate	0.0110564
REG00014	PHF10	GSE109604	0.704463	knock down	up-regulate	0.000194576
REG00014	SMIM30	GSE109604	0.704676	knock down	up-regulate	0.000872427
REG00014	CELSR2	GSE109604	0.704764	knock down	up-regulate	0.00170219
REG00014	GSTT2B	GSE109604	0.706189	knock down	up-regulate	0.000337946
REG00014	TARBP1	GSE109604	0.707095	knock down	up-regulate	0.00832837
REG00014	DLL3	GSE109604	0.707272	knock down	up-regulate	0.000613545
REG00014	SDK1	GSE109604	0.708235	knock down	up-regulate	0.0232199
REG00014	GLIPR1	GSE109604	0.709074	knock down	up-regulate	0.00397502
REG00014	IARS1	GSE109604	0.710361	knock down	up-regulate	0.000431737
REG00014	EBPL	GSE109604	0.710533	knock down	up-regulate	0.0249429
REG00014	LYRM1	GSE109604	0.71159	knock down	up-regulate	2.1e-05
REG00014	RPRD1A	GSE109604	0.711775	knock down	up-regulate	0.000144611
REG00014	TES	GSE109604	0.712997	knock down	up-regulate	0.00846312
REG00014	FADS2	GSE109604	0.713077	knock down	up-regulate	0.0191458
REG00014	CHP1	GSE109604	0.713101	knock down	up-regulate	0.00438022
REG00014	EXOSC5	GSE109604	0.715792	knock down	up-regulate	0.0045126
REG00014	REXO2	GSE109604	0.715896	knock down	up-regulate	0.00303629
REG00014	NDUFAF4	GSE109604	0.716134	knock down	up-regulate	0.0119441
REG00014	EML3	GSE109604	0.716745	knock down	up-regulate	0.0190844
REG00014	SYP	GSE109604	0.717262	knock down	up-regulate	0.00369603
REG00014	INSIG1	GSE109604	0.71822	knock down	up-regulate	0.00195402
REG00014	IL11	GSE109604	0.718917	knock down	up-regulate	5.08e-05
REG00014	SASH1	GSE109604	0.719782	knock down	up-regulate	0.012296
REG00014	FTSJ1	GSE109604	0.719961	knock down	up-regulate	0.034074
REG00014	C1orf159	GSE109604	0.720087	knock down	up-regulate	8.06e-07
REG00014	MMP2	GSE109604	0.72016	knock down	up-regulate	6.55e-05
REG00014	RPS24	GSE109604	0.720473	knock down	up-regulate	0.000326089
REG00014	TXN2	GSE109604	0.721072	knock down	up-regulate	0.00538162
REG00014	IQCG	GSE109604	0.721338	knock down	up-regulate	0.000305565
REG00014	RHBDD2	GSE109604	0.72223	knock down	up-regulate	0.000709947
REG00014	LAMA5	GSE109604	0.722824	knock down	up-regulate	6.3e-07
REG00014	NTN4	GSE109604	0.722844	knock down	up-regulate	0.0127881
REG00014	UBE2C	GSE109604	0.72348	knock down	up-regulate	0.00789308
REG00014	HOXA11	GSE109604	0.725167	knock down	up-regulate	0.000112422
REG00014	ATP6V1A	GSE109604	0.725274	knock down	up-regulate	0.00257813
REG00014	MAPK7	GSE109604	0.725589	knock down	up-regulate	0.00460045
REG00014	GMFG	GSE109604	0.728359	knock down	up-regulate	0.00576169
REG00014	LOXL2	GSE109604	0.728741	knock down	up-regulate	0.000205694
REG00014	TMEM171	GSE109604	0.729314	knock down	up-regulate	0.0161263
REG00014	CKAP4	GSE109604	0.729995	knock down	up-regulate	0.0130609
REG00014	VDAC2	GSE109604	0.730227	knock down	up-regulate	0.00482233
REG00014	DZANK1	GSE109604	0.730757	knock down	up-regulate	0.00501083
REG00014	RFX1	GSE109604	0.731795	knock down	up-regulate	0.00779059
REG00014	RNF126	GSE109604	0.732456	knock down	up-regulate	3.01e-05
REG00014	GFPT2	GSE109604	0.732473	knock down	up-regulate	6.91e-05
REG00014	CCDC86	GSE109604	0.734337	knock down	up-regulate	0.0033475
REG00014	FANCD2	GSE109604	0.734705	knock down	up-regulate	0.0198232
REG00014	ATF6	GSE109604	0.735008	knock down	up-regulate	0.00954275
REG00014	FGF5	GSE109604	0.736098	knock down	up-regulate	0.015937
REG00014	NAXD	GSE109604	0.736487	knock down	up-regulate	0.0423527
REG00014	GCNT1	GSE109604	0.736646	knock down	up-regulate	2.72e-10
REG00014	NR2F1	GSE109604	0.73762	knock down	up-regulate	0.000396726
REG00014	FBXO32	GSE109604	0.737725	knock down	up-regulate	0.00898585
REG00014	IFI35	GSE109604	0.740349	knock down	up-regulate	0.001083
REG00014	PRDM1	GSE109604	0.7409	knock down	up-regulate	1.11e-05
REG00014	KCNV2	GSE109604	0.7435	knock down	up-regulate	0.0102
REG00014	CDH20	GSE109604	0.744008	knock down	up-regulate	0.00813422
REG00014	SMURF2	GSE109604	0.744575	knock down	up-regulate	0.0112071
REG00014	LLGL2	GSE109604	0.745305	knock down	up-regulate	0.0441445
REG00014	TBX6	GSE109604	0.745539	knock down	up-regulate	0.0121469
REG00014	NSMAF	GSE109604	0.746528	knock down	up-regulate	0.0148109
REG00014	SHC4	GSE109604	0.747787	knock down	up-regulate	0.0181044
REG00014	CCDC32	GSE109604	0.748932	knock down	up-regulate	0.0420438
REG00014	VWA7	GSE109604	0.749287	knock down	up-regulate	1.39e-06
REG00014	CDHR3	GSE109604	0.749388	knock down	up-regulate	3.76e-05
REG00014	PCIF1	GSE109604	0.753731	knock down	up-regulate	0.000826437
REG00014	POLR2G	GSE109604	0.753731	knock down	up-regulate	0.000826437
REG00014	STKLD1	GSE109604	0.755542	knock down	up-regulate	0.00189685
REG00014	MGAT5B	GSE109604	0.756363	knock down	up-regulate	7.71e-09
REG00014	INVS	GSE109604	0.756578	knock down	up-regulate	0.00183347
REG00014	ELFN2	GSE109604	0.757191	knock down	up-regulate	0.00849132
REG00014	LENG8	GSE109604	0.757758	knock down	up-regulate	0.00247815
REG00014	BMPER	GSE109604	0.757976	knock down	up-regulate	0.0173263
REG00014	APC2	GSE109604	0.759017	knock down	up-regulate	0.0294018
REG00014	DONSON	GSE109604	0.763949	knock down	up-regulate	6.11e-05
REG00014	RSKR	GSE109604	0.763976	knock down	up-regulate	0.0105789
REG00014	FKBP11	GSE109604	0.76411	knock down	up-regulate	1.06e-05
REG00014	DOCK9	GSE109604	0.764306	knock down	up-regulate	0.00173759
REG00014	SIX5	GSE109604	0.764596	knock down	up-regulate	0.000134121
REG00014	GSTP1	GSE109604	0.766791	knock down	up-regulate	1.64e-05
REG00014	KCNQ5	GSE109604	0.7668	knock down	up-regulate	0.01479
REG00014	ARHGAP33	GSE109604	0.767651	knock down	up-regulate	0.0294054
REG00014	CALCOCO2	GSE109604	0.768023	knock down	up-regulate	0.0182853
REG00014	CLIC2	GSE109604	0.769719	knock down	up-regulate	0.0137118
REG00014	CDC42EP3	GSE109604	0.769943	knock down	up-regulate	0.00169954
REG00014	RPL37A	GSE109604	0.770315	knock down	up-regulate	0.00516136
REG00014	RPS27A	GSE109604	0.770718	knock down	up-regulate	3.34e-06
REG00014	HMGB3	GSE109604	0.771916	knock down	up-regulate	0.0376334
REG00014	SRSF2	GSE109604	0.772119	knock down	up-regulate	0.0372728
REG00014	PARP14	GSE109604	0.772786	knock down	up-regulate	0.0202134
REG00014	PGAP1	GSE109604	0.773477	knock down	up-regulate	0.000111286
REG00014	FASTKD5	GSE109604	0.773614	knock down	up-regulate	0.01476
REG00014	FBXL15	GSE109604	0.774238	knock down	up-regulate	1.37e-87
REG00014	CCNJ	GSE109604	0.775921	knock down	up-regulate	0.0113677
REG00014	ITGB5	GSE109604	0.777386	knock down	up-regulate	0.00645156
REG00014	IFT46	GSE109604	0.778022	knock down	up-regulate	4.8e-05
REG00014	AK1	GSE109604	0.778398	knock down	up-regulate	3.17e-05
REG00014	SCRIB	GSE109604	0.779224	knock down	up-regulate	0.000293618
REG00014	ZNF417	GSE109604	0.779527	knock down	up-regulate	0.000368325
REG00014	NINL	GSE109604	0.780107	knock down	up-regulate	0.000239812
REG00014	KDELR2	GSE109604	0.780578	knock down	up-regulate	2.65e-21
REG00014	SHISA3	GSE109604	0.783408	knock down	up-regulate	0.0140791
REG00014	GLB1L	GSE109604	0.783999	knock down	up-regulate	0.00168444
REG00014	TAGLN3	GSE109604	0.784482	knock down	up-regulate	0.00444427
REG00014	GM2A	GSE109604	0.786158	knock down	up-regulate	2.01e-07
REG00014	FHIP2B	GSE109604	0.78626	knock down	up-regulate	0.0252168
REG00014	TMEM167B	GSE109604	0.786477	knock down	up-regulate	0.00444533
REG00014	FOXO3B	GSE109604	0.786703	knock down	up-regulate	5.47e-05
REG00014	PER1	GSE109604	0.788476	knock down	up-regulate	0.000496173
REG00014	STAG3	GSE109604	0.79155	knock down	up-regulate	0.000581614
REG00014	CASD1	GSE109604	0.791629	knock down	up-regulate	0.000295708
REG00014	ZDHHC18	GSE109604	0.792887	knock down	up-regulate	0.0450739
REG00014	MRPL4	GSE109604	0.792955	knock down	up-regulate	0.000629041
REG00014	GOLGA5	GSE109604	0.793253	knock down	up-regulate	3.06e-05
REG00014	DCXR	GSE109604	0.796963	knock down	up-regulate	0.000689665
REG00014	C16orf46	GSE109604	0.797356	knock down	up-regulate	0.046956
REG00014	AEBP1	GSE109604	0.797855	knock down	up-regulate	1.11e-07
REG00014	TTC39C	GSE109604	0.798468	knock down	up-regulate	0.0136989
REG00014	GOLGA8A	GSE109604	0.799128	knock down	up-regulate	0.0450483
REG00014	TIMP3	GSE109604	0.799729	knock down	up-regulate	0.0387489
REG00014	UBL4A	GSE109604	0.800375	knock down	up-regulate	0.00191109
REG00014	ZBTB1	GSE109604	0.801281	knock down	up-regulate	1.4e-05
REG00014	GSN	GSE109604	0.801373	knock down	up-regulate	9.84e-10
REG00014	SUSD2	GSE109604	0.803145	knock down	up-regulate	0.00440375
REG00014	BTRC	GSE109604	0.803385	knock down	up-regulate	3.47e-06
REG00014	ACADS	GSE109604	0.807721	knock down	up-regulate	0.00128627
REG00014	EXOSC9	GSE109604	0.809278	knock down	up-regulate	0.00890895
REG00014	CA11	GSE109604	0.810723	knock down	up-regulate	0.0148157
REG00014	ACSL5	GSE109604	0.811591	knock down	up-regulate	0.00373311
REG00014	CSF3	GSE109604	0.81253	knock down	up-regulate	0.0007453
REG00014	MAT2B	GSE109604	0.813652	knock down	up-regulate	0.0476758
REG00014	ASMTL	GSE109604	0.816818	knock down	up-regulate	0.0187735
REG00014	TINAGL1	GSE109604	0.817491	knock down	up-regulate	0.00143739
REG00014	CAMKK1	GSE109604	0.820635	knock down	up-regulate	0.0361607
REG00014	DLX2	GSE109604	0.820678	knock down	up-regulate	0.00718321
REG00014	HDGF	GSE109604	0.822213	knock down	up-regulate	0.0242393
REG00014	STK25	GSE109604	0.825161	knock down	up-regulate	0.0155921
REG00014	VPS9D1	GSE109604	0.825212	knock down	up-regulate	1.28e-06
REG00014	PIF1	GSE109604	0.825495	knock down	up-regulate	0.0299294
REG00014	CALM2	GSE109604	0.825634	knock down	up-regulate	0.0125161
REG00014	MAPKBP1	GSE109604	0.827828	knock down	up-regulate	0.0129124
REG00014	ACTL8	GSE109604	0.828174	knock down	up-regulate	0.00179294
REG00014	MED7	GSE109604	0.831288	knock down	up-regulate	9.92e-11
REG00014	ECPAS	GSE109604	0.832112	knock down	up-regulate	0.0454118
REG00014	ANKRD44	GSE109604	0.833125	knock down	up-regulate	8.53e-05
REG00014	GDPD5	GSE109604	0.83553	knock down	up-regulate	6.54e-05
REG00014	CRHR2	GSE109604	0.83678	knock down	up-regulate	0.0137655
REG00014	NIF3L1	GSE109604	0.837905	knock down	up-regulate	0.000683779
REG00014	STK16	GSE109604	0.838402	knock down	up-regulate	0.00147894
REG00014	HIBADH	GSE109604	0.838621	knock down	up-regulate	0.0314883
REG00014	RC3H2	GSE109604	0.839883	knock down	up-regulate	0.000125441
REG00014	NPRL3	GSE109604	0.840719	knock down	up-regulate	0.0259157
REG00014	CAMK1G	GSE109604	0.841874	knock down	up-regulate	0.000651401
REG00014	MFSD14B	GSE109604	0.841965	knock down	up-regulate	4.1e-05
REG00014	NPC1L1	GSE109604	0.842057	knock down	up-regulate	0.0365254
REG00014	FOS	GSE109604	0.842328	knock down	up-regulate	0.000577871
REG00014	ORMDL2	GSE109604	0.842485	knock down	up-regulate	0.0175048
REG00014	ZFYVE27	GSE109604	0.843906	knock down	up-regulate	0.0206426
REG00014	FERMT3	GSE109604	0.845449	knock down	up-regulate	0.0453762
REG00014	PDE5A	GSE109604	0.848696	knock down	up-regulate	0.00482508
REG00014	TNC	GSE109604	0.850429	knock down	up-regulate	0.032219
REG00014	RCOR1	GSE109604	0.850565	knock down	up-regulate	0.00176265
REG00014	AP1G2	GSE109604	0.850931	knock down	up-regulate	0.0252347
REG00014	MXI1	GSE109604	0.851204	knock down	up-regulate	6.46e-06
REG00014	CCDC77	GSE109604	0.854262	knock down	up-regulate	0.0428887
REG00014	LDAH	GSE109604	0.854984	knock down	up-regulate	0.026501
REG00014	C1GALT1	GSE109604	0.855235	knock down	up-regulate	0.00218496
REG00014	MSL1	GSE109604	0.857771	knock down	up-regulate	0.00775014
REG00014	TAPT1	GSE109604	0.858487	knock down	up-regulate	0.00836061
REG00014	FN3KRP	GSE109604	0.858951	knock down	up-regulate	0.00968288
REG00014	HLA-B	GSE109604	0.859611	knock down	up-regulate	0.000657139
REG00014	NLGN2	GSE109604	0.860113	knock down	up-regulate	0.0209022
REG00014	SVIL	GSE109604	0.861328	knock down	up-regulate	0.040089
REG00014	CENPN	GSE109604	0.863817	knock down	up-regulate	0.0482449
REG00014	ITGA2	GSE109604	0.865586	knock down	up-regulate	6.26e-05
REG00014	EHD1	GSE109604	0.866659	knock down	up-regulate	0.0367201
REG00014	PPCDC	GSE109604	0.868004	knock down	up-regulate	0.00568604
REG00014	C16orf74	GSE109604	0.871363	knock down	up-regulate	3.97e-06
REG00014	KDM5B	GSE109604	0.872886	knock down	up-regulate	2.72e-05
REG00014	FRMD5	GSE109604	0.873313	knock down	up-regulate	0.00762756
REG00014	SOD1	GSE109604	0.87649	knock down	up-regulate	0.0400236
REG00014	PPT1	GSE109604	0.876801	knock down	up-regulate	0.00038673
REG00014	ILDR2	GSE109604	0.879135	knock down	up-regulate	0.0221372
REG00014	SERINC3	GSE109604	0.879378	knock down	up-regulate	0.0432712
REG00014	KLHDC10	GSE109604	0.879608	knock down	up-regulate	1.97e-20
REG00014	PLEKHD1	GSE109604	0.8833	knock down	up-regulate	0.00510654
REG00014	DNM2	GSE109604	0.883514	knock down	up-regulate	0.00755485
REG00014	FBXO25	GSE109604	0.883789	knock down	up-regulate	3.69e-06
REG00014	B3GAT3	GSE109604	0.885093	knock down	up-regulate	3.49e-05
REG00014	DOCK11	GSE109604	0.890044	knock down	up-regulate	0.00129959
REG00014	FBXL8	GSE109604	0.890097	knock down	up-regulate	1.72e-286
REG00014	ASB1	GSE109604	0.891701	knock down	up-regulate	0.000173304
REG00014	GALNT18	GSE109604	0.894034	knock down	up-regulate	5.55e-05
REG00014	CARD9	GSE109604	0.896359	knock down	up-regulate	0.0242715
REG00014	ZNF428	GSE109604	0.897428	knock down	up-regulate	1.51e-06
REG00014	ARHGEF39	GSE109604	0.897896	knock down	up-regulate	0.0459565
REG00014	C11orf1	GSE109604	0.900413	knock down	up-regulate	0.00844562
REG00014	HMGN3	GSE109604	0.90079	knock down	up-regulate	0.0332917
REG00014	TOR2A	GSE109604	0.905204	knock down	up-regulate	0.00100881
REG00014	PPRC1	GSE109604	0.9079	knock down	up-regulate	0.0001494
REG00014	KLHL2	GSE109604	0.908447	knock down	up-regulate	0.0496361
REG00014	MAML1	GSE109604	0.909826	knock down	up-regulate	1.38e-09
REG00014	CCT3	GSE109604	0.910498	knock down	up-regulate	0.0371725
REG00014	NECTIN1	GSE109604	0.911301	knock down	up-regulate	0.00581129
REG00014	CASP6	GSE109604	0.912405	knock down	up-regulate	0.00311074
REG00014	NOG	GSE109604	0.914872	knock down	up-regulate	0.013062
REG00014	POLR2C	GSE109604	0.915935	knock down	up-regulate	0.000350363
REG00014	CD9	GSE109604	0.916118	knock down	up-regulate	0.0183198
REG00014	CALB2	GSE109604	0.917048	knock down	up-regulate	0.00711307
REG00014	D2HGDH	GSE109604	0.917134	knock down	up-regulate	0.00886614
REG00014	OSBPL7	GSE109604	0.918328	knock down	up-regulate	0.0165254
REG00014	AAK1	GSE109604	0.919809	knock down	up-regulate	0.00352862
REG00014	ARL6IP6	GSE109604	0.922138	knock down	up-regulate	5.29e-05
REG00014	SHC3	GSE109604	0.92281	knock down	up-regulate	0.000750042
REG00014	CD63	GSE109604	0.92468	knock down	up-regulate	0.00737351
REG00014	KLHL4	GSE109604	0.924891	knock down	up-regulate	0.000174751
REG00014	NGEF	GSE109604	0.926206	knock down	up-regulate	0.0372677
REG00014	RHOBTB3	GSE109604	0.927786	knock down	up-regulate	0.00986369
REG00014	HLA-DPA1	GSE109604	0.927946	knock down	up-regulate	0.000378649
REG00014	XAB2	GSE109604	0.930369	knock down	up-regulate	2.49e-09
REG00014	C1RL	GSE109604	0.932597	knock down	up-regulate	0.00090554
REG00014	ERCC2	GSE109604	0.934085	knock down	up-regulate	0.0264571
REG00014	MIPEP	GSE109604	0.934151	knock down	up-regulate	0.000669516
REG00014	RIPPLY2	GSE109604	0.935415	knock down	up-regulate	0.000131147
REG00014	SMIM29	GSE109604	0.937161	knock down	up-regulate	0.0301337
REG00014	ECH1	GSE109604	0.938745	knock down	up-regulate	0.000279831
REG00014	CDH22	GSE109604	0.939412	knock down	up-regulate	0.000123401
REG00014	CPEB1	GSE109604	0.940017	knock down	up-regulate	1.98e-05
REG00014	FBXL17	GSE109604	0.941339	knock down	up-regulate	1.89e-08
REG00014	KPNA2	GSE109604	0.944399	knock down	up-regulate	0.000957801
REG00014	DPYSL2	GSE109604	0.944712	knock down	up-regulate	7.59e-05
REG00014	LBH	GSE109604	0.946126	knock down	up-regulate	4.88e-15
REG00014	MIB1	GSE109604	0.946738	knock down	up-regulate	0.00478783
REG00014	SMKR1	GSE109604	0.950357	knock down	up-regulate	0.0010193
REG00014	MRPL47	GSE109604	0.950802	knock down	up-regulate	0.00551579
REG00014	MYOF	GSE109604	0.954431	knock down	up-regulate	0.00685558
REG00014	JRK	GSE109604	0.959449	knock down	up-regulate	3.3e-06
REG00014	MTO1	GSE109604	0.960872	knock down	up-regulate	0.0112255
REG00014	RPN1	GSE109604	0.963392	knock down	up-regulate	0.0026691
REG00014	RUNX1T1	GSE109604	0.967656	knock down	up-regulate	0.0059037
REG00014	PPA2	GSE109604	0.969411	knock down	up-regulate	0.000149672
REG00014	CCDC122	GSE109604	0.96963	knock down	up-regulate	0.00296226
REG00014	KLHL20	GSE109604	0.970837	knock down	up-regulate	2.06e-21
REG00014	ARHGDIA	GSE109604	0.972264	knock down	up-regulate	0.0193789
REG00014	F8	GSE109604	0.973705	knock down	up-regulate	5.49e-05
REG00014	CLIP4	GSE109604	0.977524	knock down	up-regulate	0.00012247
REG00014	ABHD16B	GSE109604	0.979385	knock down	up-regulate	0.00837698
REG00014	ZSWIM7	GSE109604	0.979939	knock down	up-regulate	0.0295098
REG00014	TPGS1	GSE109604	0.981898	knock down	up-regulate	0.0104577
REG00014	TOP3B	GSE109604	0.983835	knock down	up-regulate	0.00535124
REG00014	DAB2	GSE109604	0.984841	knock down	up-regulate	0.00450142
REG00014	ARHGEF19	GSE109604	0.985874	knock down	up-regulate	0.0239447
REG00014	KIF27	GSE109604	0.987278	knock down	up-regulate	5.25e-20
REG00014	FASN	GSE109604	0.988767	knock down	up-regulate	6.23e-06
REG00014	OXLD1	GSE109604	0.991422	knock down	up-regulate	0.0208242
REG00014	HMGCR	GSE109604	0.993666	knock down	up-regulate	0.00312728
REG00014	GNL3	GSE109604	0.994041	knock down	up-regulate	6.66e-11
REG00014	CTSW	GSE109604	0.994128	knock down	up-regulate	0.00624621
REG00014	APOL6	GSE109604	0.995805	knock down	up-regulate	0.000223997
REG00014	MLEC	GSE109604	0.996043	knock down	up-regulate	0.000107492
REG00014	ADAMTS1	GSE109604	0.996799	knock down	up-regulate	0.0152746
REG00014	MACROD1	GSE90639	1	.	.	.
REG00014	GALNT1	GSE90639	1	.	.	.
REG00014	NUCKS1	GSE109604	1.00042	knock down	up-regulate	7.98e-06
REG00014	GOLGA7	GSE109604	1.00311	knock down	up-regulate	0.00126089
REG00014	ZNF695	GSE109604	1.00484	knock down	up-regulate	0.0221175
REG00014	PILRB	GSE109604	1.00529	knock down	up-regulate	0.0142913
REG00014	ELP5	GSE109604	1.00672	knock down	up-regulate	2.78e-05
REG00014	TM4SF1	GSE109604	1.00691	knock down	up-regulate	0.00432588
REG00014	STAG1	GSE90639	1.01	.	.	.
REG00014	PRELID1	GSE90639	1.01	.	.	.
REG00014	PPIA	GSE90639	1.01	.	.	.
REG00014	RFC3	GSE90639	1.01	.	.	.
REG00014	DUS3L	GSE109604	1.01041	knock down	up-regulate	2.54e-08
REG00014	NLRP1	GSE109604	1.0131	knock down	up-regulate	0.00156735
REG00014	RNF44	GSE109604	1.01464	knock down	up-regulate	0.000220055
REG00014	NUDT17	GSE109604	1.01685	knock down	up-regulate	0.00259976
REG00014	RPL14	GSE90639	1.02	.	.	.
REG00014	CNBP	GSE90639	1.02	.	.	.
REG00014	NHP2	GSE90639	1.02	.	.	.
REG00014	SF3B6	GSE90639	1.02	.	.	.
REG00014	RAD21	GSE90639	1.02	.	.	.
REG00014	FAM43A	GSE109604	1.02217	knock down	up-regulate	0.0439144
REG00014	TCTN3	GSE109604	1.02287	knock down	up-regulate	0.000216182
REG00014	TYW1	GSE109604	1.02522	knock down	up-regulate	0.000540507
REG00014	AADAT	GSE109604	1.02897	knock down	up-regulate	0.0315869
REG00014	NCAPH	GSE90639	1.03	.	.	.
REG00014	CYCS	GSE90639	1.03	.	.	.
REG00014	VTA1	GSE90639	1.03	.	.	.
REG00014	EIF5	GSE90639	1.03	.	.	.
REG00014	ERH	GSE90639	1.03	.	.	.
REG00014	FUCA2	GSE90639	1.03	.	.	.
REG00014	CENPT	GSE109604	1.03116	knock down	up-regulate	0.00513767
REG00014	HSD17B4	GSE109604	1.0315	knock down	up-regulate	0.0185469
REG00014	TTLL12	GSE109604	1.03246	knock down	up-regulate	0.00619861
REG00014	ECD	GSE109604	1.03267	knock down	up-regulate	0.0181783
REG00014	TEAD4	GSE109604	1.0334	knock down	up-regulate	0.0453984
REG00014	MTG2	GSE109604	1.03345	knock down	up-regulate	6.23e-06
REG00014	GNG12	GSE109604	1.03686	knock down	up-regulate	0.00158566
REG00014	IL17RE	GSE109604	1.03695	knock down	up-regulate	0.000728907
REG00014	PARVB	GSE109604	1.03731	knock down	up-regulate	0.0167886
REG00014	GTF3C3	GSE109604	1.0385	knock down	up-regulate	2.19e-05
REG00014	U2SURP	GSE90639	1.04	.	.	.
REG00014	NCAM1	GSE109604	1.04055	knock down	up-regulate	0.000469187
REG00014	IL6R	GSE109604	1.04194	knock down	up-regulate	6.26e-05
REG00014	ARHGAP17	GSE109604	1.04684	knock down	up-regulate	0.00887204
REG00014	ANKRD10	GSE109604	1.04947	knock down	up-regulate	0.0144873
REG00014	DHPS	GSE109604	1.04979	knock down	up-regulate	4.91e-06
REG00014	GCK	GSE109604	1.04992	knock down	up-regulate	0.000850898
REG00014	TRA2A	GSE90639	1.05	.	.	.
REG00014	TMEM14C	GSE90639	1.05	.	.	.
REG00014	RTCB	GSE90639	1.05	.	.	.
REG00014	CCDC86	GSE90639	1.05	.	.	.
REG00014	HNRNPH1	GSE90639	1.05	.	.	.
REG00014	HSPA4	GSE90639	1.05	.	.	.
REG00014	TERB1	GSE109604	1.05177	knock down	up-regulate	0.0468718
REG00014	EIF4A2	GSE109604	1.05358	knock down	up-regulate	0.00672105
REG00014	ATXN7L2	GSE109604	1.05775	knock down	up-regulate	0.0284156
REG00014	SMN2	GSE90639	1.06	.	.	.
REG00014	GOLIM4	GSE90639	1.06	.	.	.
REG00014	AATF	GSE90639	1.06	.	.	.
REG00014	CSNK1A1	GSE90639	1.06	.	.	.
REG00014	DHFR	GSE90639	1.06	.	.	.
REG00014	EDEM1	GSE109604	1.06198	knock down	up-regulate	0.0239013
REG00014	ARHGAP39	GSE109604	1.06209	knock down	up-regulate	0.0256896
REG00014	TYMS	GSE90639	1.07	.	.	.
REG00014	C2orf47	GSE90639	1.07	.	.	.
REG00014	FEM1B	GSE90639	1.07	.	.	.
REG00014	POLR2I	GSE90639	1.07	.	.	.
REG00014	RANBP6	GSE90639	1.07	.	.	.
REG00014	ALKBH2	GSE109604	1.07278	knock down	up-regulate	3.61e-05
REG00014	ITGA1	GSE109604	1.07449	knock down	up-regulate	0.000141507
REG00014	JAG1	GSE109604	1.07536	knock down	up-regulate	0.000284808
REG00014	SIPA1L3	GSE109604	1.07602	knock down	up-regulate	0.00172051
REG00014	NOL10	GSE90639	1.08	.	.	.
REG00014	FCHSD2	GSE90639	1.08	.	.	.
REG00014	CCBL2	GSE90639	1.08	.	.	.
REG00014	MAT2A	GSE90639	1.08	.	.	.
REG00014	PIGK	GSE90639	1.08	.	.	.
REG00014	HAUS1	GSE109604	1.08491	knock down	up-regulate	1.35e-30
REG00014	SEMA5A	GSE109604	1.08492	knock down	up-regulate	0.0211921
REG00014	PIDD1	GSE109604	1.08492	knock down	up-regulate	0.0211921
REG00014	MET	GSE109604	1.08708	knock down	up-regulate	0.0160753
REG00014	HLA-C	GSE90639	1.09	.	.	.
REG00014	PRPS1	GSE90639	1.09	.	.	.
REG00014	SEMA6D	GSE109604	1.09336	knock down	up-regulate	0.0154021
REG00014	MICALL1	GSE109604	1.09379	knock down	up-regulate	0.00164698
REG00014	NBEAL2	GSE109604	1.09388	knock down	up-regulate	0.00220057
REG00014	JAM3	GSE109604	1.09463	knock down	up-regulate	7.73e-39
REG00014	KLHL29	GSE109604	1.09993	knock down	up-regulate	0.0322235
REG00014	RPS23	GSE90639	1.1	.	.	.
REG00014	C1QBP	GSE90639	1.1	.	.	.
REG00014	VWA8	GSE90639	1.1	.	.	.
REG00014	MCM3	GSE90639	1.1	.	.	.
REG00014	NDUFB6	GSE90639	1.1	.	.	.
REG00014	ALG8	GSE109604	1.10193	knock down	up-regulate	0.00914592
REG00014	CFTR	GSE109604	1.10249	knock down	up-regulate	0.00548398
REG00014	TTC32	GSE109604	1.10281	knock down	up-regulate	0.0064423
REG00014	ARMCX5	GSE109604	1.10352	knock down	up-regulate	0.000359519
REG00014	NID1	GSE109604	1.10689	knock down	up-regulate	0.0378669
REG00014	COMMD3	GSE109604	1.10743	knock down	up-regulate	0.00193006
REG00014	RPL13A	GSE90639	1.11	.	.	.
REG00014	SRM	GSE90639	1.11	.	.	.
REG00014	TOP2B	GSE90639	1.11	.	.	.
REG00014	UCHL1	GSE90639	1.11	.	.	.
REG00014	HIST1H2BF	GSE90639	1.11	.	.	.
REG00014	SPRN	GSE109604	1.11102	knock down	up-regulate	0.00602046
REG00014	PHC1	GSE109604	1.11155	knock down	up-regulate	0.00810284
REG00014	PAPPA	GSE109604	1.11166	knock down	up-regulate	0.0364977
REG00014	CALML4	GSE109604	1.11802	knock down	up-regulate	0.00109425
REG00014	SMC4	GSE90639	1.12	.	.	.
REG00014	CNOT6	GSE90639	1.12	.	.	.
REG00014	SPEN	GSE90639	1.12	.	.	.
REG00014	MIER3	GSE90639	1.12	.	.	.
REG00014	NACA	GSE90639	1.12	.	.	.
REG00014	PLS3	GSE90639	1.12	.	.	.
REG00014	DKK2	GSE109604	1.12259	knock down	up-regulate	5.73e-06
REG00014	EBLN2	GSE109604	1.12441	knock down	up-regulate	0.00318318
REG00014	ATP6V0E1	GSE109604	1.12758	knock down	up-regulate	4.96e-55
REG00014	SRP14	GSE90639	1.13	.	.	.
REG00014	HSP90B1	GSE90639	1.13	.	.	.
REG00014	DHX29	GSE90639	1.13	.	.	.
REG00014	HMG20B	GSE109604	1.1313	knock down	up-regulate	0.0162609
REG00014	CDK19	GSE109604	1.13363	knock down	up-regulate	0.000311776
REG00014	NSG1	GSE109604	1.13419	knock down	up-regulate	0.0254902
REG00014	EXTL3	GSE109604	1.13548	knock down	up-regulate	3.31e-07
REG00014	C16orf86	GSE109604	1.13583	knock down	up-regulate	0.0335299
REG00014	ASGR1	GSE109604	1.13643	knock down	up-regulate	0.0318527
REG00014	MYL12B	GSE109604	1.13735	knock down	up-regulate	0.0319664
REG00014	ZNF587B	GSE109604	1.13914	knock down	up-regulate	0.00552111
REG00014	PRDX6	GSE109604	1.13989	knock down	up-regulate	6.11e-06
REG00014	NOP14	GSE90639	1.14	.	.	.
REG00014	HMGB1	GSE90639	1.14	.	.	.
REG00014	PPP6C	GSE90639	1.14	.	.	.
REG00014	MTFMT	GSE109604	1.14098	knock down	up-regulate	0.00270289
REG00014	DECR1	GSE109604	1.14354	knock down	up-regulate	0.0100693
REG00014	NKRF	GSE109604	1.14604	knock down	up-regulate	8.65e-05
REG00014	EVC	GSE109604	1.14749	knock down	up-regulate	0.0284967
REG00014	TFAM	GSE109604	1.14751	knock down	up-regulate	0.00277897
REG00014	TAF11	GSE90639	1.15	.	.	.
REG00014	APMAP	GSE90639	1.15	.	.	.
REG00014	KIF15	GSE90639	1.15	.	.	.
REG00014	COX7C	GSE90639	1.15	.	.	.
REG00014	HSPA5	GSE90639	1.15	.	.	.
REG00014	CPEB3	GSE109604	1.15014	knock down	up-regulate	0.000845649
REG00014	TERT	GSE109604	1.15065	knock down	up-regulate	0.0301169
REG00014	ZNF419	GSE109604	1.15301	knock down	up-regulate	4.06e-14
REG00014	BLZF1	GSE109604	1.15863	knock down	up-regulate	6.81e-14
REG00014	SMARCA5	GSE90639	1.16	.	.	.
REG00014	ZIC2	GSE90639	1.16	.	.	.
REG00014	DDX5	GSE90639	1.16	.	.	.
REG00014	CCDC85B	GSE109604	1.16418	knock down	up-regulate	0.00231737
REG00014	CYP2J2	GSE109604	1.16813	knock down	up-regulate	0.000204792
REG00014	IRX4	GSE109604	1.16933	knock down	up-regulate	5.48e-05
REG00014	CBS	GSE90639	1.17	.	.	.
REG00014	C4orf46	GSE90639	1.17	.	.	.
REG00014	ID2	GSE90639	1.17	.	.	.
REG00014	PRDX5	GSE90639	1.17	.	.	.
REG00014	LTBP4	GSE109604	1.17243	knock down	up-regulate	9.72e-13
REG00014	CD4	GSE109604	1.1774	knock down	up-regulate	0.0466427
REG00014	MAP2K3	GSE109604	1.17835	knock down	up-regulate	0.00535794
REG00014	NUDT11	GSE109604	1.17855	knock down	up-regulate	0.0105542
REG00014	RPL23A	GSE109604	1.17991	knock down	up-regulate	6.72e-05
REG00014	RPS9	GSE90639	1.18	.	.	.
REG00014	SNRNP70	GSE90639	1.18	.	.	.
REG00014	BIRC6	GSE90639	1.18	.	.	.
REG00014	CCT3	GSE90639	1.18	.	.	.
REG00014	UQCRQ	GSE90639	1.18	.	.	.
REG00014	EEF1A2	GSE90639	1.18	.	.	.
REG00014	EIF3E	GSE90639	1.18	.	.	.
REG00014	ATPIF1	GSE90639	1.18	.	.	.
REG00014	SLAIN1	GSE109604	1.18155	knock down	up-regulate	6.47e-06
REG00014	CSNK1E	GSE109604	1.18391	knock down	up-regulate	0.000341423
REG00014	CYB561A3	GSE109604	1.18459	knock down	up-regulate	0.000243786
REG00014	JAGN1	GSE109604	1.18489	knock down	up-regulate	0.000351212
REG00014	GPT	GSE109604	1.18705	knock down	up-regulate	0.00720565
REG00014	FAM104B	GSE109604	1.18708	knock down	up-regulate	0.0411162
REG00014	EIF3L	GSE90639	1.19	.	.	.
REG00014	IGF2R	GSE90639	1.19	.	.	.
REG00014	ONECUT2	GSE90639	1.19	.	.	.
REG00014	ZNF304	GSE109604	1.19839	knock down	up-regulate	1.27e-08
REG00014	CCNA2	GSE90639	1.2	.	.	.
REG00014	TIMM23	GSE90639	1.2	.	.	.
REG00014	TXNRD3	GSE90639	1.2	.	.	.
REG00014	EIF1	GSE90639	1.2	.	.	.
REG00014	H3F3B	GSE90639	1.2	.	.	.
REG00014	PSMC1	GSE90639	1.2	.	.	.
REG00014	SCARF2	GSE109604	1.20174	knock down	up-regulate	0.0057511
REG00014	PHLDB2	GSE109604	1.20422	knock down	up-regulate	6.56e-05
REG00014	MAP3K10	GSE109604	1.20546	knock down	up-regulate	0.021072
REG00014	RPL37	GSE90639	1.21	.	.	.
REG00014	ACTB	GSE90639	1.21	.	.	.
REG00014	MRPL14	GSE90639	1.21	.	.	.
REG00014	PRPF39	GSE90639	1.21	.	.	.
REG00014	NDUFAF4	GSE90639	1.21	.	.	.
REG00014	OFD1	GSE90639	1.21	.	.	.
REG00014	PTPMT1	GSE90639	1.21	.	.	.
REG00014	HMGN2	GSE90639	1.21	.	.	.
REG00014	UTP15	GSE109604	1.21774	knock down	up-regulate	0.00264791
REG00014	CAV1	GSE109604	1.21823	knock down	up-regulate	2.75e-05
REG00014	RAET1E	GSE109604	1.21877	knock down	up-regulate	0.000435927
REG00014	SLC25A5	GSE90639	1.22	.	.	.
REG00014	TFAM	GSE90639	1.22	.	.	.
REG00014	EIF3M	GSE90639	1.22	.	.	.
REG00014	PRRC2C	GSE90639	1.22	.	.	.
REG00014	PGAP1	GSE90639	1.22	.	.	.
REG00014	HSPD1	GSE90639	1.22	.	.	.
REG00014	JAK2	GSE90639	1.22	.	.	.
REG00014	ATP5G3	GSE90639	1.22	.	.	.
REG00014	UBE2T	GSE109604	1.22886	knock down	up-regulate	0.00257795
REG00014	KIF13B	GSE109604	1.22892	knock down	up-regulate	0.00476501
REG00014	MRPL12	GSE90639	1.23	.	.	.
REG00014	C17orf58	GSE90639	1.23	.	.	.
REG00014	GLUD1	GSE90639	1.23	.	.	.
REG00014	MTHFD2	GSE90639	1.23	.	.	.
REG00014	BDH1	GSE109604	1.2324	knock down	up-regulate	0.00392658
REG00014	FMN2	GSE109604	1.23435	knock down	up-regulate	6.43e-05
REG00014	MAST2	GSE109604	1.2376	knock down	up-regulate	0.000817612
REG00014	MIB1	GSE90639	1.24	.	.	.
REG00014	BOLA2	GSE90639	1.24	.	.	.
REG00014	HSF2	GSE90639	1.24	.	.	.
REG00014	GRPR	GSE109604	1.24658	knock down	up-regulate	2.08e-16
REG00014	TBCA	GSE90639	1.25	.	.	.
REG00014	CLIC4	GSE90639	1.25	.	.	.
REG00014	CAMK1	GSE90639	1.25	.	.	.
REG00014	FAM35A	GSE90639	1.25	.	.	.
REG00014	CAPN15	GSE109604	1.25089	knock down	up-regulate	0.00274795
REG00014	BBC3	GSE109604	1.25654	knock down	up-regulate	0.000248386
REG00014	AGO2	GSE109604	1.25684	knock down	up-regulate	2.2e-05
REG00014	DARS2	GSE109604	1.25885	knock down	up-regulate	7.54e-06
REG00014	ATG16L2	GSE109604	1.25963	knock down	up-regulate	7.28e-18
REG00014	SMS	GSE90639	1.26	.	.	.
REG00014	PDIA4	GSE90639	1.26	.	.	.
REG00014	DZIP3	GSE90639	1.26	.	.	.
REG00014	IRAK1	GSE90639	1.26	.	.	.
REG00014	ABI3BP	GSE109604	1.26216	knock down	up-regulate	0.00134422
REG00014	JPT2	GSE109604	1.26243	knock down	up-regulate	0.00050354
REG00014	ABHD2	GSE109604	1.26521	knock down	up-regulate	0.000686673
REG00014	G3BP1	GSE109604	1.267	knock down	up-regulate	6.21e-24
REG00014	ST13	GSE90639	1.27	.	.	.
REG00014	TRIT1	GSE90639	1.27	.	.	.
REG00014	HIST2H2BF	GSE90639	1.27	.	.	.
REG00014	CWC22	GSE90639	1.27	.	.	.
REG00014	MPG	GSE109604	1.2781	knock down	up-regulate	0.00177993
REG00014	TANK	GSE109604	1.27859	knock down	up-regulate	0.00165152
REG00014	CCT8	GSE90639	1.28	.	.	.
REG00014	LARP1	GSE90639	1.28	.	.	.
REG00014	SMIM32	GSE109604	1.28181	knock down	up-regulate	6.95e-05
REG00014	TBCD	GSE109604	1.28225	knock down	up-regulate	0.00249914
REG00014	NUPR1	GSE109604	1.2823	knock down	up-regulate	5.5e-05
REG00014	CSPG4	GSE109604	1.28448	knock down	up-regulate	0.0490387
REG00014	RPS27A	GSE90639	1.29	.	.	.
REG00014	XRCC5	GSE90639	1.29	.	.	.
REG00014	HNRNPD	GSE90639	1.29	.	.	.
REG00014	CYBRD1	GSE109604	1.29392	knock down	up-regulate	0.000153485
REG00014	NUTM2D	GSE109604	1.29394	knock down	up-regulate	0.00526248
REG00014	ACBD3	GSE109604	1.29574	knock down	up-regulate	0.0039978
REG00014	CHEK1	GSE109604	1.29653	knock down	up-regulate	0.0197327
REG00014	RPLP2	GSE90639	1.3	.	.	.
REG00014	GHITM	GSE90639	1.3	.	.	.
REG00014	CMAS	GSE90639	1.3	.	.	.
REG00014	HNRNPA3	GSE90639	1.3	.	.	.
REG00014	DGUOK	GSE90639	1.3	.	.	.
REG00014	JTB	GSE90639	1.3	.	.	.
REG00014	NDUFV2	GSE90639	1.3	.	.	.
REG00014	ABHD17A	GSE109604	1.30275	knock down	up-regulate	0.000140051
REG00014	C1QBP	GSE109604	1.30761	knock down	up-regulate	4.66e-05
REG00014	CHCHD10	GSE90639	1.31	.	.	.
REG00014	DCP2	GSE90639	1.31	.	.	.
REG00014	PGLS	GSE90639	1.31	.	.	.
REG00014	RAD23B	GSE90639	1.31	.	.	.
REG00014	PRIM2	GSE109604	1.31822	knock down	up-regulate	0.000473288
REG00014	RPS13	GSE90639	1.32	.	.	.
REG00014	SNRPD2	GSE90639	1.32	.	.	.
REG00014	SRP72	GSE90639	1.32	.	.	.
REG00014	SMC2	GSE90639	1.32	.	.	.
REG00014	CLTC	GSE90639	1.32	.	.	.
REG00014	CEBPZ	GSE90639	1.32	.	.	.
REG00014	LGI3	GSE109604	1.3204	knock down	up-regulate	0.0275488
REG00014	GPRASP2	GSE109604	1.32556	knock down	up-regulate	9.78e-22
REG00014	ARMC6	GSE109604	1.32713	knock down	up-regulate	7.77e-08
REG00014	FBLN7	GSE109604	1.33141	knock down	up-regulate	1.72e-12
REG00014	YIPF1	GSE109604	1.33426	knock down	up-regulate	6.5e-15
REG00014	HSD17B11	GSE109604	1.33527	knock down	up-regulate	1.5e-05
REG00014	RFT1	GSE109604	1.33962	knock down	up-regulate	0.0262805
REG00014	DDX21	GSE90639	1.34	.	.	.
REG00014	LRRC40	GSE109604	1.34335	knock down	up-regulate	7.88e-05
REG00014	RPL9	GSE90639	1.35	.	.	.
REG00014	GOPC	GSE90639	1.35	.	.	.
REG00014	DDX50	GSE90639	1.35	.	.	.
REG00014	DNAAF2	GSE109604	1.35019	knock down	up-regulate	0.00216693
REG00014	ZNF185	GSE109604	1.35125	knock down	up-regulate	0.0426579
REG00014	ADORA1	GSE109604	1.35187	knock down	up-regulate	0.00375039
REG00014	DAB2IP	GSE109604	1.35825	knock down	up-regulate	0.0014876
REG00014	RPL35A	GSE90639	1.36	.	.	.
REG00014	RPL36	GSE90639	1.36	.	.	.
REG00014	TPM1	GSE109604	1.36175	knock down	up-regulate	0.000409488
REG00014	TGFBR3L	GSE109604	1.3626	knock down	up-regulate	0.00181493
REG00014	CYB5D2	GSE109604	1.36893	knock down	up-regulate	0.000404584
REG00014	PSPC1	GSE90639	1.37	.	.	.
REG00014	TOMM20	GSE90639	1.37	.	.	.
REG00014	C9orf40	GSE90639	1.37	.	.	.
REG00014	HMGB2	GSE90639	1.37	.	.	.
REG00014	ZW10	GSE109604	1.37109	knock down	up-regulate	0.00675313
REG00014	CKAP5	GSE109604	1.37272	knock down	up-regulate	0.00108645
REG00014	LRFN4	GSE109604	1.37876	knock down	up-regulate	0.0163091
REG00014	SMC1A	GSE90639	1.38	.	.	.
REG00014	NDUFB3	GSE90639	1.38	.	.	.
REG00014	GTF2B	GSE109604	1.38007	knock down	up-regulate	0.0491269
REG00014	DCST1	GSE109604	1.38025	knock down	up-regulate	5.89e-05
REG00014	FAM118B	GSE109604	1.38428	knock down	up-regulate	0.0223228
REG00014	ARMC7	GSE109604	1.38728	knock down	up-regulate	0.00150393
REG00014	SLK	GSE90639	1.39	.	.	.
REG00014	MORF4L2	GSE90639	1.39	.	.	.
REG00014	USP41	GSE90639	1.39	.	.	.
REG00014	MAP3K2	GSE90639	1.39	.	.	.
REG00014	PGK1	GSE90639	1.39	.	.	.
REG00014	RAD54L	GSE90639	1.39	.	.	.
REG00014	LYSMD2	GSE109604	1.3939	knock down	up-regulate	7.46e-06
REG00014	ERBB2	GSE109604	1.39507	knock down	up-regulate	0.0300669
REG00014	TCP1	GSE90639	1.4	.	.	.
REG00014	HNRNPH3	GSE90639	1.4	.	.	.
REG00014	HMGN2	GSE109604	1.40184	knock down	up-regulate	0.0239521
REG00014	TREX1	GSE109604	1.40772	knock down	up-regulate	0.0315576
REG00014	MRPL15	GSE90639	1.41	.	.	.
REG00014	ANKRD10	GSE90639	1.41	.	.	.
REG00014	PARN	GSE109604	1.41116	knock down	up-regulate	0.00919901
REG00014	JRKL	GSE109604	1.41213	knock down	up-regulate	4.91e-05
REG00014	DECR2	GSE109604	1.41471	knock down	up-regulate	0.000162948
REG00014	EPN1	GSE109604	1.41765	knock down	up-regulate	0.0138029
REG00014	NUP35	GSE109604	1.41952	knock down	up-regulate	0.00298714
REG00014	ZDHHC2	GSE90639	1.42	.	.	.
REG00014	CUL1	GSE90639	1.42	.	.	.
REG00014	IARS2	GSE90639	1.42	.	.	.
REG00014	GARS	GSE90639	1.42	.	.	.
REG00014	KRTAP4-7	GSE109604	1.42034	knock down	up-regulate	5.21e-08
REG00014	CKMT1B	GSE109604	1.42211	knock down	up-regulate	0.000257639
REG00014	PDLIM1	GSE109604	1.42351	knock down	up-regulate	0.000170379
REG00014	CUTC	GSE109604	1.424	knock down	up-regulate	0.000122215
REG00014	ITPRIP	GSE109604	1.42435	knock down	up-regulate	1.34e-05
REG00014	LPCAT4	GSE109604	1.42687	knock down	up-regulate	0.00310661
REG00014	RPL28	GSE90639	1.43	.	.	.
REG00014	RPS8	GSE90639	1.43	.	.	.
REG00014	MRPL53	GSE90639	1.43	.	.	.
REG00014	GSPT1	GSE90639	1.43	.	.	.
REG00014	RHOA	GSE90639	1.43	.	.	.
REG00014	BPNT1	GSE109604	1.4316	knock down	up-regulate	0.00132688
REG00014	CHD1L	GSE109604	1.43315	knock down	up-regulate	0.0116479
REG00014	MTLN	GSE109604	1.43321	knock down	up-regulate	0.00701089
REG00014	KLF2	GSE109604	1.43712	knock down	up-regulate	1.09e-36
REG00014	ALYREF	GSE90639	1.44	.	.	.
REG00014	MTDH	GSE90639	1.44	.	.	.
REG00014	NUP153	GSE90639	1.44	.	.	.
REG00014	ANKMY1	GSE109604	1.44899	knock down	up-regulate	0.000621721
REG00014	ANP32B	GSE90639	1.45	.	.	.
REG00014	HNRNPC	GSE90639	1.45	.	.	.
REG00014	CYB561	GSE109604	1.45585	knock down	up-regulate	8.49e-05
REG00014	RPL15	GSE90639	1.46	.	.	.
REG00014	RPL17	GSE90639	1.46	.	.	.
REG00014	CEP290	GSE90639	1.46	.	.	.
REG00014	G3BP1	GSE90639	1.46	.	.	.
REG00014	ITM2B	GSE90639	1.46	.	.	.
REG00014	SF3B1	GSE90639	1.47	.	.	.
REG00014	DICER1	GSE90639	1.47	.	.	.
REG00014	DCXR	GSE90639	1.47	.	.	.
REG00014	NDUFB10	GSE90639	1.47	.	.	.
REG00014	CYC1	GSE109604	1.47098	knock down	up-regulate	0.0117541
REG00014	ASPSCR1	GSE109604	1.47382	knock down	up-regulate	0.000128461
REG00014	CGB8	GSE109604	1.47919	knock down	up-regulate	0.0126608
REG00014	CDT1	GSE90639	1.48	.	.	.
REG00014	DNAJA1	GSE90639	1.48	.	.	.
REG00014	TWIST2	GSE109604	1.48337	knock down	up-regulate	0.000949506
REG00014	NOP56	GSE90639	1.49	.	.	.
REG00014	CCNG1	GSE90639	1.49	.	.	.
REG00014	TGS1	GSE90639	1.49	.	.	.
REG00014	BOD1	GSE90639	1.49	.	.	.
REG00014	C10orf88	GSE90639	1.49	.	.	.
REG00014	GPX4	GSE90639	1.49	.	.	.
REG00014	HNRNPU	GSE90639	1.49	.	.	.
REG00014	TOP3B	GSE90639	1.5	.	.	.
REG00014	IMPDH2	GSE90639	1.5	.	.	.
REG00014	NDUFA1	GSE90639	1.5	.	.	.
REG00014	C12orf57	GSE109604	1.50027	knock down	up-regulate	0.00752643
REG00014	ARF1	GSE109604	1.51244	knock down	up-regulate	5.38e-05
REG00014	ARRB2	GSE109604	1.51801	knock down	up-regulate	4.98e-06
REG00014	PLXNA2	GSE109604	1.51936	knock down	up-regulate	1.68e-05
REG00014	UBC	GSE90639	1.52	.	.	.
REG00014	MZT1	GSE90639	1.52	.	.	.
REG00014	UBE2K	GSE90639	1.52	.	.	.
REG00014	RAP2A	GSE90639	1.52	.	.	.
REG00014	ACCS	GSE109604	1.52226	knock down	up-regulate	0.00485592
REG00014	CCNB1	GSE109604	1.52673	knock down	up-regulate	0.00127495
REG00014	RPL11	GSE90639	1.53	.	.	.
REG00014	KDELR2	GSE90639	1.53	.	.	.
REG00014	ZFYVE28	GSE109604	1.53068	knock down	up-regulate	0.00324351
REG00014	CDKN2C	GSE109604	1.53589	knock down	up-regulate	0.00353464
REG00014	PTMA	GSE90639	1.54	.	.	.
REG00014	DNHD1	GSE109604	1.54378	knock down	up-regulate	0.00236251
REG00014	HHIP	GSE109604	1.54425	knock down	up-regulate	5.66e-98
REG00014	DLGAP5	GSE90639	1.55	.	.	.
REG00014	EIF4G2	GSE90639	1.55	.	.	.
REG00014	ZC3H3	GSE109604	1.55531	knock down	up-regulate	0.0442877
REG00014	RPN2	GSE90639	1.56	.	.	.
REG00014	BRD2	GSE90639	1.56	.	.	.
REG00014	PIEZO1	GSE109604	1.56956	knock down	up-regulate	4.26e-07
REG00014	POLR3H	GSE109604	1.56956	knock down	up-regulate	4.26e-07
REG00014	TMEM57	GSE90639	1.57	.	.	.
REG00014	EID2	GSE90639	1.57	.	.	.
REG00014	UXT	GSE90639	1.58	.	.	.
REG00014	EEF1B2	GSE90639	1.58	.	.	.
REG00014	CCT6A	GSE90639	1.59	.	.	.
REG00014	BCAS2	GSE90639	1.6	.	.	.
REG00014	GALNT6	GSE109604	1.60402	knock down	up-regulate	9.27e-07
REG00014	CDK5R1	GSE109604	1.60777	knock down	up-regulate	0.00149119
REG00014	ZNF460	GSE90639	1.61	.	.	.
REG00014	GPR171	GSE90639	1.61	.	.	.
REG00014	TXNDC5	GSE109604	1.6189	knock down	up-regulate	0.000161898
REG00014	RPS24	GSE90639	1.62	.	.	.
REG00014	KHDRBS1	GSE90639	1.62	.	.	.
REG00014	AHCTF1	GSE90639	1.62	.	.	.
REG00014	EIF4A1	GSE90639	1.62	.	.	.
REG00014	EPRS	GSE90639	1.62	.	.	.
REG00014	HSPA8	GSE90639	1.62	.	.	.
REG00014	HTATSF1	GSE90639	1.62	.	.	.
REG00014	MAZ	GSE90639	1.62	.	.	.
REG00014	ATIC	GSE90639	1.62	.	.	.
REG00014	SHISAL2A	GSE109604	1.62637	knock down	up-regulate	1.02e-05
REG00014	SRSF2	GSE90639	1.63	.	.	.
REG00014	EIF4B	GSE90639	1.63	.	.	.
REG00014	DCUN1D3	GSE109604	1.63972	knock down	up-regulate	1.78e-06
REG00014	UQCR10	GSE90639	1.64	.	.	.
REG00014	API5	GSE90639	1.64	.	.	.
REG00014	PMAIP1	GSE90639	1.64	.	.	.
REG00014	ASTN2	GSE109604	1.64103	knock down	up-regulate	0.0163843
REG00014	DCBLD2	GSE109604	1.64768	knock down	up-regulate	3.99e-05
REG00014	NUDT4P1	GSE90639	1.65	.	.	.
REG00014	SMC3	GSE90639	1.65	.	.	.
REG00014	RAN	GSE90639	1.65	.	.	.
REG00014	FAM104A	GSE109604	1.65233	knock down	up-regulate	0.0493877
REG00014	RMC1	GSE109604	1.65915	knock down	up-regulate	5.4e-06
REG00014	RPL34	GSE90639	1.66	.	.	.
REG00014	RPL41	GSE90639	1.66	.	.	.
REG00014	PRPF40A	GSE90639	1.66	.	.	.
REG00014	EIF4A2	GSE90639	1.66	.	.	.
REG00014	PLEKHG5	GSE109604	1.66834	knock down	up-regulate	0.0470141
REG00014	DDX39B	GSE90639	1.67	.	.	.
REG00014	COX5A	GSE90639	1.67	.	.	.
REG00014	SASS6	GSE90639	1.67	.	.	.
REG00014	CHAC1	GSE90639	1.67	.	.	.
REG00014	TMEM151B	GSE109604	1.67649	knock down	up-regulate	0.000383563
REG00014	CDCA2	GSE90639	1.68	.	.	.
REG00014	PDCD5	GSE90639	1.68	.	.	.
REG00014	GTF2H3	GSE109604	1.68643	knock down	up-regulate	1.23e-20
REG00014	LYRM9	GSE109604	1.6877	knock down	up-regulate	0.000116399
REG00014	VIM	GSE109604	1.68856	knock down	up-regulate	0.00682353
REG00014	RPS12	GSE90639	1.69	.	.	.
REG00014	SRSF3	GSE90639	1.69	.	.	.
REG00014	EID1	GSE90639	1.69	.	.	.
REG00014	C14orf166	GSE90639	1.69	.	.	.
REG00014	ARL6IP1	GSE90639	1.69	.	.	.
REG00014	ATP5L	GSE90639	1.7	.	.	.
REG00014	CCNH	GSE90639	1.7	.	.	.
REG00014	PGRMC1	GSE90639	1.7	.	.	.
REG00014	ZNF695	GSE90639	1.7	.	.	.
REG00014	EML1	GSE109604	1.7019	knock down	up-regulate	0.000136794
REG00014	USP35	GSE109604	1.71666	knock down	up-regulate	0.00147131
REG00014	ASPM	GSE90639	1.72	.	.	.
REG00014	HIST3H2A	GSE90639	1.72	.	.	.
REG00014	PNISR	GSE90639	1.72	.	.	.
REG00014	FOXF1	GSE109604	1.72697	knock down	up-regulate	0.0133409
REG00014	RPL3	GSE90639	1.73	.	.	.
REG00014	NBAS	GSE90639	1.73	.	.	.
REG00014	CSE1L	GSE90639	1.73	.	.	.
REG00014	EIF3A	GSE90639	1.73	.	.	.
REG00014	NNT	GSE90639	1.73	.	.	.
REG00014	LAT2	GSE109604	1.73422	knock down	up-regulate	0.0120866
REG00014	WIPI1	GSE109604	1.73447	knock down	up-regulate	3.49e-26
REG00014	ATXN10	GSE90639	1.74	.	.	.
REG00014	GNB2L1	GSE90639	1.74	.	.	.
REG00014	MARF1	GSE109604	1.74102	knock down	up-regulate	0.0182676
REG00014	TMEM116	GSE109604	1.74618	knock down	up-regulate	0.000114915
REG00014	TCF12	GSE109604	1.74838	knock down	up-regulate	0.000816922
REG00014	RPS5	GSE90639	1.75	.	.	.
REG00014	MAP2	GSE109604	1.75205	knock down	up-regulate	0.0059122
REG00014	CHCHD2	GSE90639	1.76	.	.	.
REG00014	DCUN1D5	GSE90639	1.76	.	.	.
REG00014	MYH10	GSE90639	1.76	.	.	.
REG00014	KSR1	GSE109604	1.76145	knock down	up-regulate	5.2e-11
REG00014	ATP2A1	GSE109604	1.76481	knock down	up-regulate	5.44e-54
REG00014	STOML2	GSE90639	1.77	.	.	.
REG00014	GLO1	GSE90639	1.77	.	.	.
REG00014	OAZ1	GSE90639	1.77	.	.	.
REG00014	RPL38	GSE90639	1.78	.	.	.
REG00014	RPLP0	GSE90639	1.78	.	.	.
REG00014	RPS14	GSE90639	1.78	.	.	.
REG00014	ZNF703	GSE90639	1.78	.	.	.
REG00014	CTDSPL	GSE109604	1.78278	knock down	up-regulate	0.000300771
REG00014	VPS51	GSE109604	1.78666	knock down	up-regulate	3.18e-15
REG00014	HIST2H2AB	GSE90639	1.8	.	.	.
REG00014	AHCYL1	GSE109604	1.80905	knock down	up-regulate	0.00416312
REG00014	LUC7L3	GSE90639	1.81	.	.	.
REG00014	NDUFA8	GSE90639	1.81	.	.	.
REG00014	CENPH	GSE109604	1.81327	knock down	up-regulate	0.0025436
REG00014	SCML1	GSE90639	1.82	.	.	.
REG00014	NT5DC2	GSE109604	1.82255	knock down	up-regulate	0.000153828
REG00014	FOSB	GSE109604	1.82948	knock down	up-regulate	0.000800755
REG00014	RPL27A	GSE90639	1.84	.	.	.
REG00014	SNRPB	GSE90639	1.84	.	.	.
REG00014	ATP11C	GSE90639	1.84	.	.	.
REG00014	HSD11B1L	GSE109604	1.84246	knock down	up-regulate	0.00998955
REG00014	DAD1	GSE90639	1.85	.	.	.
REG00014	ZFPM1	GSE109604	1.85115	knock down	up-regulate	0.00592661
REG00014	H2BC13	GSE109604	1.85701	knock down	up-regulate	0.000161415
REG00014	SFPQ	GSE90639	1.86	.	.	.
REG00014	PPIH	GSE90639	1.86	.	.	.
REG00014	TMEM141	GSE90639	1.86	.	.	.
REG00014	NUP107	GSE90639	1.86	.	.	.
REG00014	SOCS3	GSE109604	1.8649	knock down	up-regulate	0.0322877
REG00014	EP400	GSE109604	1.86661	knock down	up-regulate	0.00534849
REG00014	STUB1	GSE90639	1.87	.	.	.
REG00014	MRPL47	GSE90639	1.87	.	.	.
REG00014	CPE	GSE90639	1.87	.	.	.
REG00014	ARHGAP42	GSE90639	1.87	.	.	.
REG00014	TEPP	GSE109604	1.87679	knock down	up-regulate	0.00626812
REG00014	RPS3A	GSE90639	1.88	.	.	.
REG00014	TPX2	GSE90639	1.88	.	.	.
REG00014	DKK1	GSE109604	1.88385	knock down	up-regulate	7.27e-21
REG00014	EXOC3L4	GSE109604	1.88955	knock down	up-regulate	0.0281667
REG00014	RPL24	GSE90639	1.89	.	.	.
REG00014	SACS	GSE90639	1.89	.	.	.
REG00014	NFIL3	GSE109604	1.89085	knock down	up-regulate	5.86e-06
REG00014	MXD3	GSE109604	1.89454	knock down	up-regulate	0.000501373
REG00014	TUBB	GSE90639	1.9	.	.	.
REG00014	H2AFX	GSE90639	1.9	.	.	.
REG00014	DTL	GSE90639	1.91	.	.	.
REG00014	ADAM11	GSE109604	1.91019	knock down	up-regulate	0.00109502
REG00014	PCNP	GSE90639	1.92	.	.	.
REG00014	NKPD1	GSE109604	1.92694	knock down	up-regulate	4.64e-06
REG00014	DCAKD	GSE109604	1.92835	knock down	up-regulate	1.32e-15
REG00014	RPL31	GSE90639	1.93	.	.	.
REG00014	CASD1	GSE90639	1.93	.	.	.
REG00014	MCM6	GSE90639	1.93	.	.	.
REG00014	BTN1A1	GSE109604	1.93504	knock down	up-regulate	1.25e-07
REG00014	RPL30	GSE90639	1.94	.	.	.
REG00014	UBE2T	GSE90639	1.94	.	.	.
REG00014	HIST1H2AG	GSE90639	1.94	.	.	.
REG00014	RPSA	GSE90639	1.94	.	.	.
REG00014	PABPC1	GSE90639	1.94	.	.	.
REG00014	WDR19	GSE109604	1.94228	knock down	up-regulate	3.39e-34
REG00014	LMO4	GSE109604	1.95033	knock down	up-regulate	0.0131812
REG00014	RPL23	GSE90639	1.96	.	.	.
REG00014	RPL35	GSE90639	1.96	.	.	.
REG00014	SERBP1	GSE90639	1.96	.	.	.
REG00014	ATG5	GSE90639	1.96	.	.	.
REG00014	FBXW11	GSE109604	1.96482	knock down	up-regulate	9.07e-07
REG00014	SDAD1	GSE90639	1.97	.	.	.
REG00014	MRFAP1L1	GSE90639	1.97	.	.	.
REG00014	BCLAF1	GSE90639	1.98	.	.	.
REG00014	RPL32	GSE90639	1.99	.	.	.
REG00014	ESD	GSE90639	1.99	.	.	.
REG00014	HMGN1	GSE90639	2	.	.	.
REG00014	MAPRE1	GSE90639	2	.	.	.
REG00014	RFX3	GSE90639	2	.	.	.
REG00014	MTX2	GSE90639	2.01	.	.	.
REG00014	AHI1	GSE109604	2.01014	knock down	up-regulate	0.000941419
REG00014	INPP5B	GSE109604	2.01674	knock down	up-regulate	1.64e-05
REG00014	KLK1	GSE109604	2.02334	knock down	up-regulate	6.03e-17
REG00014	CD2AP	GSE90639	2.03	.	.	.
REG00014	JAK1	GSE109604	2.03953	knock down	up-regulate	2.24e-06
REG00014	RPS20	GSE90639	2.05	.	.	.
REG00014	RPL23A	GSE90639	2.06	.	.	.
REG00014	SRSF1	GSE90639	2.06	.	.	.
REG00014	NOP58	GSE90639	2.06	.	.	.
REG00014	EEF1A1	GSE90639	2.06	.	.	.
REG00014	RPS4X	GSE90639	2.07	.	.	.
REG00014	UBA52	GSE90639	2.08	.	.	.
REG00014	ACOX1	GSE109604	2.08466	knock down	up-regulate	0.000698058
REG00014	RPS27	GSE90639	2.09	.	.	.
REG00014	RPS6	GSE90639	2.09	.	.	.
REG00014	SNRPC	GSE90639	2.09	.	.	.
REG00014	SSB	GSE90639	2.09	.	.	.
REG00014	XRN2	GSE90639	2.09	.	.	.
REG00014	NUCKS1	GSE90639	2.09	.	.	.
REG00014	HIST1H2AC	GSE90639	2.09	.	.	.
REG00014	TOP1MT	GSE109604	2.09525	knock down	up-regulate	5.8e-12
REG00014	TOP1	GSE90639	2.1	.	.	.
REG00014	MRPS9	GSE90639	2.11	.	.	.
REG00014	H1FX	GSE90639	2.11	.	.	.
REG00014	NAA80	GSE109604	2.11642	knock down	up-regulate	3.13e-05
REG00014	RPL12	GSE90639	2.12	.	.	.
REG00014	RPS17	GSE90639	2.13	.	.	.
REG00014	RPL22L1	GSE90639	2.13	.	.	.
REG00014	IL6ST	GSE90639	2.13	.	.	.
REG00014	EXD3	GSE109604	2.13602	knock down	up-regulate	0.0130665
REG00014	SLC18B1	GSE90639	2.14	.	.	.
REG00014	KIAA0319L	GSE109604	2.14996	knock down	up-regulate	4.52e-06
REG00014	RPS21	GSE90639	2.15	.	.	.
REG00014	RPS28	GSE90639	2.15	.	.	.
REG00014	SNRPE	GSE90639	2.15	.	.	.
REG00014	MYBL2	GSE90639	2.15	.	.	.
REG00014	MRPL22	GSE90639	2.16	.	.	.
REG00014	HNRNPK	GSE90639	2.16	.	.	.
REG00014	TRAPPC14	GSE109604	2.16315	knock down	up-regulate	0.00576623
REG00014	CCT7	GSE90639	2.17	.	.	.
REG00014	GOLT1B	GSE90639	2.17	.	.	.
REG00014	NDUFB11	GSE90639	2.17	.	.	.
REG00014	HNRNPA1L2	GSE109604	2.17044	knock down	up-regulate	0.0305558
REG00014	STYXL1	GSE90639	2.18	.	.	.
REG00014	GAPDH	GSE90639	2.19	.	.	.
REG00014	HNRNPDL	GSE90639	2.19	.	.	.
REG00014	TRABD	GSE109604	2.19115	knock down	up-regulate	5.06e-05
REG00014	LRRC29	GSE109604	2.19778	knock down	up-regulate	0.00855493
REG00014	NONO	GSE90639	2.2	.	.	.
REG00014	ARVCF	GSE109604	2.20455	knock down	up-regulate	0.0271397
REG00014	RPS3	GSE90639	2.21	.	.	.
REG00014	DUT	GSE90639	2.21	.	.	.
REG00014	RANBP2	GSE90639	2.21	.	.	.
REG00014	CYP27B1	GSE109604	2.21419	knock down	up-regulate	6.27e-05
REG00014	RPS19	GSE90639	2.22	.	.	.
[truncated: 8,443 more rows]
