# Supplementary material for: Comprehensive analysis of IGF2BP3 with expression features, prognosis, immune modulation and stemness in hepatocellular carcinoma and pan-cancer
Source: J Cancer. 2024 Mar 25;15(9):2845–65. doi: 10.7150/jca.92768 (PMC10988304; doi:10.7150/jca.92768)
Supplement: Supplementary file 1 — Supplementary tables. [file jcav15p2845s1.zip › Supplementary table 1. General information of IGF2BP3 target genes.xls]

## Sheet: 3.1 general information of targ
Supplementary table 1. General information of IGF2BP3 target genes
Target_ID	Gene ID	Gene_name	Target Type	Chromosomal location
M6ATAR00318	10128	LRPPRC	Protein coding	2p21
M6ATAR00587	6194	S6	Protein coding	9p22.1
M6ATAR00160	5226	PGD	Protein coding	1p36.22
M6ATAR00334	4313	MMP2	Protein coding	16q12.2
M6ATAR00546	56999	ADAMTS9	Protein coding	3p14.1
M6ATAR00701	259266	ASPM	Protein coding	1q31.3
M6ATAR00685	.	AC008	LncRNA	.
M6ATAR00794	105373748	AC010894.3	LncRNA	2q31.1
M6ATAR00101	100874306	ACAP2-IT1	LncRNA	3q29
M6ATAR00104	107985353	ACBD3-AS1	LncRNA	1q42.12
M6ATAR00168	31	ACACA	Protein coding	17q12
M6ATAR00170	59	ACTA2	Protein coding	10q23.31
M6ATAR00750	324	APC	Protein coding	5q22.2
M6ATAR00275	84681	HINT2	Protein coding	9p13.3
M6ATAR00303	205	AK4	Protein coding	1p31.3
M6ATAR00539	221079	ARL5B	Protein coding	10p12.31
M6ATAR00172	27125	AFF4	Protein coding	5q31.1
M6ATAR00177	216	ALDH1A1	Protein coding	9q21.13
M6ATAR00174	1645	AKR1C1	Protein coding	10p15.1
M6ATAR00520	2023	ENO1	Protein coding	1p36.23
M6ATAR00163	5562	PRKAA1	Protein coding	5p13.1
M6ATAR00479	.	AR	Protein coding	.
M6ATAR00644	7010	TEK	Protein coding	9p21.2
M6ATAR00182	51676	ASB2	Protein coding	14q32.12
M6ATAR00660	10551	AGR2	Protein coding	7p21.1
M6ATAR00582	348	APOE	Protein coding	19q13.32
M6ATAR00195	581	BAX	Protein coding	19q13.33
M6ATAR00196	596	BCL2	Protein coding	18q21.33
M6ATAR00083	103021294	ABALON	LncRNA	20q11.21
M6ATAR00533	22985	ACIN1	Protein coding	14q11.2
M6ATAR00527	91947	ARRDC4	Protein coding	15q26.2
M6ATAR00729	1615	DARS	Protein coding	2q21.3
M6ATAR00183	29028	ATAD2	Protein coding	8q24.13
M6ATAR00184	55210	ATAD3A	Protein coding	1p36.33
M6ATAR00676	89845	ABCC10	Protein coding	6p21.1
M6ATAR00165	10060	ABCC9	Protein coding	12p12.1
M6ATAR00166	215	ABCD1	Protein coding	Xq28
M6ATAR00169	47	ACLY	Protein coding	17q21.2
M6ATAR00226	1654	DDX3X	Protein coding	Xp11.4
M6ATAR00323	5243	ABCB1	Protein coding	7q21.12
M6ATAR00193	9212	AURKB	Protein coding	17p13.1
M6ATAR00189	9474	ATG5	Protein coding	6q21
M6ATAR00191	60673	ATG101	Protein coding	12q13.13
M6ATAR00161	55054	ATG16L1	Protein coding	2q37.1
M6ATAR00187	23130	ATG2A	Protein coding	11q13.1
M6ATAR00594	8312	AXIN1	Protein coding	16p13.3
M6ATAR00741	116071	BATF2	Protein coding	11q13.1
M6ATAR00198	7009	TMBIM6	Protein coding	12q13.12
M6ATAR00201	664	BNIP3	Protein coding	10q26.3
M6ATAR00556	90427	BMF	Protein coding	15q15.1
M6ATAR00194	22863	ATG14	Protein coding	14q22.3
M6ATAR00197	8678	BECN1	Protein coding	17q21.31
M6ATAR00386	9711	RUBCN	Protein coding	3q29
M6ATAR00614	56998	CTNNBIP1	Protein coding	1p36.22
M6ATAR00756	25825	BACE2	Protein coding	21q22.2-q22.3
M6ATAR00200	650	BMP2	Protein coding	20p12.3
M6ATAR00199	406	ARNTL	Protein coding	11p15.3
M6ATAR00707	672	BRCA1	Protein coding	17q21.31
M6ATAR00472	.	ABCG2	Protein coding	.
M6ATAR00145	253962	CACNA1G-AS1	LncRNA	17q21.33
M6ATAR00696	999	CDH1	Protein coding	16q22.1
M6ATAR00202	1000	CDH2	Protein coding	18q12.1
M6ATAR00309	10645	CAMKK2	Protein coding	12q24.31
M6ATAR00087	101805492	CASC9	LncRNA	8q21.13
M6ATAR00220	1375	CPT1B	Protein coding	22q13.33
M6ATAR00221	1459	CSNK2A2	Protein coding	16q21
M6ATAR00203	836	CASP3	Protein coding	4q35.1
M6ATAR00204	837	CASP4	Protein coding	11q22.3
M6ATAR00222	1499	CTNNB1	Protein coding	3p22.1
M6ATAR00679	857	CAV1	Protein coding	7q31.2
M6ATAR00747	.	CBSLR	LncRNA	.
M6ATAR00215	1050	CEBPA	Protein coding	19q13.11
M6ATAR00652	29883	CNOT7	Protein coding	8p22
M6ATAR00574	960	CD44	Protein coding	11p13
M6ATAR00086	103611090	CDR1-AS	LncRNA	Xq27.1
M6ATAR00216	63924	CIDEC	Protein coding	3p25.3
M6ATAR00356	7157	TP53	Protein coding	17p13.1
M6ATAR00699	64105	CENPK	Protein coding	5q12.3
M6ATAR00728	25932	CLIC4	Protein coding	1p36.11
M6ATAR00759	57332	CBX8	Protein coding	17q25.3
M6ATAR00006	.	Circ_104075	circRNA	.
M6ATAR00036	.	Circ_1662	circRNA	.
M6ATAR00575	.	Circ_ASK1	circRNA	.
M6ATAR00517	.	Circ_DLC1	circRNA	.
M6ATAR00008	.	Circ_E7	circRNA	.
M6ATAR00038	.	Circ_GFR-Alpha-1	circRNA	.
M6ATAR00528	.	Circ_IGF2BP3	circRNA	.
M6ATAR00586	.	Circ_MAP3K4	circRNA	.
M6ATAR00616	.	Circ_ORC5	circRNA	.
M6ATAR00548	.	Circ_PTPRA	circRNA	.
M6ATAR00016	.	Circ_SLC7A5	circRNA	.
M6ATAR00053	.	Circ_YTHDC2	circRNA	.
M6ATAR00459	9575	CLOCK	Protein coding	.
M6ATAR00757	79365	BHLHE41	Protein coding	12p12.1
M6ATAR00597	1281	COL3A1	Protein coding	2q32.2
M6ATAR00333	4322	MMP13	Protein coding	11q22.2
M6ATAR00092	100507056	CCAT1	LncRNA	8q24.21
M6ATAR00091	101805488	CCAT2	LncRNA	8q24.21
M6ATAR00346	4708	NDUFB2	Protein coding	7q34
M6ATAR00715	4846	eNOS	Protein coding	7q36.1
M6ATAR00219	57699	CPNE5	Protein coding	6p21.2
M6ATAR00051	.	CTD-3184A7.4	LncRNA	.
M6ATAR00569	64866	CDCP1	Protein coding	3p21.31
M6ATAR00223	7852	CXCR4	Protein coding	2q22.1
M6ATAR00523	3627	Cxcl10	Protein coding	4q21.1
M6ATAR00516	6373	CXCL11	Protein coding	4q21.1
M6ATAR00522	4283	Cxcl9	Protein coding	4q21.1
M6ATAR00185	468	ATF4	Protein coding	22q13.1
M6ATAR00755	467	ATF3	Protein coding	1q32.3
M6ATAR00205	890	CCNA2	Protein coding	4q27
M6ATAR00209	983	CDK1	Protein coding	10q21.2
M6ATAR00210	1017	CDK2	Protein coding	12q13.2
M6ATAR00211	1019	CDK4	Protein coding	12q14.1
M6ATAR00212	1021	CDK6	Protein coding	7q21.2
M6ATAR00213	1026	CDKN1A	Protein coding	6p21.2
M6ATAR00214	1027	CDKN1B	Protein coding	12p13.1
M6ATAR00500	1029	CDKN2A	Protein coding	9p21.3
M6ATAR00748	875	CBS	Protein coding	21q22.3
M6ATAR00484	55083	SLC7A11	Protein coding	.
M6ATAR00217	1545	CYP1B1	Protein coding	2p22.2
M6ATAR00218	1558	CYP2C8	Protein coding	10q23.33
M6ATAR00765	10912	GADD45-Gamma	Protein coding	9q22.2
M6ATAR00693	51339	DACT1	Protein coding	14q23.1
M6ATAR00711	138948	Lnc_DBH-AS1	LncRNA	9q34.2
M6ATAR00622	23604	DAPK2	Protein coding	15q22.31
M6ATAR00690	1613	DAPK3	Protein coding	19p13.3
M6ATAR00151	8847	DLEU2	LncRNA	13q14.2
M6ATAR00231	1823	DSC1	Protein coding	18q12.1
M6ATAR00230	4733	DRG1	Protein coding	22q12.2
M6ATAR00643	51655	RASD1	Protein coding	17p11.2
M6ATAR00227	84649	DGAT2	Protein coding	11q13.5
M6ATAR00627	100505658	DIAPH1-AS1	LncRNA	5q31.3
M6ATAR00721	22943	DKK1	Protein coding	10q21.1
M6ATAR00122	649446	DLGAP1-AS1	LncRNA	18p11.31
M6ATAR00027	.	DMDRMR	LncRNA	.
M6ATAR00658	1789	DNMT3B	Protein coding	20q11.21
M6ATAR00681	1643	DDB2	Protein coding	11p11.2
M6ATAR00470	9575	DDIT3	Protein coding	.
M6ATAR00225	54541	DDIT4	Protein coding	10q22.1
M6ATAR00246	2067	ERCC1	Protein coding	19q13.32
M6ATAR00481	26574	MSH2	Protein coding	.
M6ATAR00482	2956	MSH6	Protein coding	.
M6ATAR00371	51426	POLK	Protein coding	5q13.3
M6ATAR00713	5888	RAD51	Protein coding	15q15.1
M6ATAR00499	4173	MCM4	Protein coding	8q11.21
M6ATAR00321	4174	MCM5	Protein coding	22q12.3
M6ATAR00322	4175	MCM6	Protein coding	2q21.3
M6ATAR00158	4350	MPG	Protein coding	16p13.3
M6ATAR00285	3398	ID2	Protein coding	2p25.1
M6ATAR00463	26574	MRE11	Protein coding	.
M6ATAR00232	1844	DUSP2	Protein coding	2q11.2
M6ATAR00740	1847	DUSP5	Protein coding	10q25.2
M6ATAR00233	1848	DUSP6	Protein coding	12q21.33
M6ATAR00238	1959	EGR2	Protein coding	10q21.3
M6ATAR00382	5903	RANBP2	Protein coding	2q13
M6ATAR00502	9810	RNF40	Protein coding	16p11.2
M6ATAR00270	79872	CBLL1	Protein coding	7q22.3
M6ATAR00579	4193	Mdm2	Protein coding	12q15
M6ATAR00347	23327	NEDD4L	Protein coding	18q21.31
M6ATAR00392	6477	SIAH1	Protein coding	16q12.1
M6ATAR00398	57154	SMURF1	Protein coding	7q22.1
M6ATAR00466	5395	TRIM11	Protein coding	.
M6ATAR00550	81786	TRIM7	Protein coding	5q35.3
M6ATAR00159	1978	EIF4EBP1	Protein coding	8p11.23
M6ATAR00241	1994	ELAVL1	Protein coding	19p13.2
M6ATAR00719	1917	EEF1A2	Protein coding	20q13.33
M6ATAR00545	3309	Grp78	Protein coding	9q33.3
M6ATAR00243	2034	EPAS1	Protein coding	2p21
M6ATAR00544	9844	ELMO1	Protein coding	7p14.2-p14.1
M6ATAR00716	1969	EphA2	Protein coding	1p36.13
M6ATAR00244	2048	EPHB2	Protein coding	1p36.12
M6ATAR00504	2049	EPHB3	Protein coding	3q27.1
M6ATAR00237	1956	EGFR	Protein coding	7p11.2
M6ATAR00242	2014	EMP3	Protein coding	19q13.33
M6ATAR00589	80004	ESRP2	Protein coding	16q22.1
M6ATAR00723	51170	HSD17B11	Protein coding	4q22.1
M6ATAR00247	2104	ESRRG	Protein coding	1q41
M6ATAR00287	1965	EIF2S1	Protein coding	14q23.3
M6ATAR00239	8661	EIF3A	Protein coding	10q26.11
M6ATAR00240	8663	EIF3C	Protein coding	16p11.2
M6ATAR00288	1981	EIF4G1	Protein coding	3q27.1
M6ATAR00630	55959	Sulf2	Protein coding	20q13.12
M6ATAR00143	286333	FAM225A	LncRNA	9q32
M6ATAR00262	8880	FUBP1	Protein coding	1p31.1
M6ATAR00261	6624	FSCN1	Protein coding	7p22.1
M6ATAR00250	2194	FASN	Protein coding	17q25.3
M6ATAR00583	26234	FBXL5	Protein coding	4p15.32
M6ATAR00251	200933	FBXO45	Protein coding	3q29
M6ATAR00252	55294	FBXW7	Protein coding	4q31.3
M6ATAR00103	154860	FEZF1-AS1	LncRNA	7q31.32
M6ATAR00468	9575	FGA	Protein coding	.
M6ATAR00526	2264	FGFR4	Protein coding	5q35.2
M6ATAR00649	2237	FEN1	Protein coding	11q12.2
M6ATAR00254	2319	FLOT2	Protein coding	17q11.2
M6ATAR00554	5747	Fak	Protein coding	8q24.3
M6ATAR00256	2303	FOXC2	Protein coding	16q24.1
M6ATAR00257	2297	FOXD1	Protein coding	5q13.2
M6ATAR00258	2305	FOXM1	Protein coding	12p13.33
M6ATAR00259	2308	FOXO1	Protein coding	13q14.11
M6ATAR00260	2309	FOXO3	Protein coding	6q21
M6ATAR00094	84793	FOXD2-AS1	LncRNA	1p33
M6ATAR00096	400550	FENDRR	LncRNA	16q24.1
M6ATAR00642	11211	FZD10	Protein coding	12q24.33
M6ATAR00718	8324	FZD7	Protein coding	2q33.1
M6ATAR00206	595	CCND1	Protein coding	11q13.3
M6ATAR00207	894	CCND2	Protein coding	12p13.32
M6ATAR00208	898	CCNE1	Protein coding	19q12
M6ATAR00752	9133	CCNB2	Protein coding	15q22.2
M6ATAR00798	11337	GABARAP	Protein coding	17p13.1
M6ATAR00573	3965	LGALS9	Protein coding	17q11.2
M6ATAR00727	2697	GJA1	Protein coding	6q22.31
M6ATAR00095	100506046	GAS5-AS1	LncRNA	1q25.1
M6ATAR00726	81849	ST6GALNAC5	Protein coding	1p31.1
M6ATAR00266	5270	SERPINE2	Protein coding	2q36.1
M6ATAR00269	6513	SLC2A1	Protein coding	1p34.2
M6ATAR00263	2538	G6PC1	Protein coding	17q21.31
M6ATAR00764	2539	G6PD	Protein coding	Xq28
M6ATAR00349	2902	GRIN1	Protein coding	9q34.3
M6ATAR00268	2932	GSK3B	Protein coding	3q13.33
M6ATAR00148	60674	GAS5	LncRNA	1q25.1
M6ATAR00379	3845	KRAS	Protein coding	12p12.1
M6ATAR00767	2778	GNAS	Protein coding	20q13.32
M6ATAR00229	1736	DKC1	Protein coding	Xq28
M6ATAR00156	283120	H19	LncRNA	11p15.5
M6ATAR00279	3303; 3304	HSPA1A	Protein coding	6p21.33
M6ATAR00593	3297	HSF1	Protein coding	8q24.3
M6ATAR00280	3320	HSP90AA1	Protein coding	14q32.31
M6ATAR00508	10855	HPSE	Protein coding	4q21.23
M6ATAR00469	3014	HAVCR1	Protein coding	.
M6ATAR00577	84868	HAVCR2	Protein coding	5q33.3
M6ATAR00325	4233	MET	Protein coding	7q31
M6ATAR00278	6927	HNF1A	Protein coding	12q24.31
M6ATAR00255	3171	FOXA3	Protein coding	19q13.32
M6ATAR00271	3068	HDGF	Protein coding	1q23.1
M6ATAR00283	3099	HK2	Protein coding	2p12
M6ATAR00277	3146	HMGB1	Protein coding	13q12.3
M6ATAR00476	26574	HMGA1	Protein coding	.
M6ATAR00276	8091	HMGA2	Protein coding	12q14.3
M6ATAR00768	9759	HDAC4	Protein coding	2q37.3
M6ATAR00688	10014	HDAC5	Protein coding	17q21.31
M6ATAR00460	3014	H2AX	Protein coding	.
M6ATAR00669	10919	G9a	Protein coding	6p21.33
M6ATAR00249	2146	EZH2	Protein coding	7q36.1
M6ATAR00390	80854	SETD7	Protein coding	4q31.1
M6ATAR00147	493812	HCG11	LncRNA	6p22.2
M6ATAR00603	3198	HOXA1	Protein coding	7p15.2
M6ATAR00491	10481	HOXB13	Protein coding	17q21.32
M6ATAR00282	3214	HOXB4	Protein coding	17q21.32
M6ATAR00344	79923	NANOG	Protein coding	12p13.31
M6ATAR00625	4824	NKX3-1	Protein coding	8p21.2
M6ATAR00631	79618	HMBOX1	Protein coding	8p21.1-p12
M6ATAR00473	28996	HIPK2	Protein coding	.
M6ATAR00098	100874366	HOXC13-AS	LncRNA	12q13.13
M6ATAR00097	401022	HAGLR	LncRNA	2q31.1
M6ATAR00538	9448	MAP4K4	Protein coding	2q11.2
M6ATAR00064	.	hsa_circ_0000231	circRNA	.
M6ATAR00787	.	circCPSF6	circRNA	.
M6ATAR00793	.	hsa_circ_0000677	circRNA	.
M6ATAR00751	.	hsa_circ_0004287	circRNA	.
M6ATAR00057	.	hsa_circ_0004771	circRNA	.
M6ATAR00065	.	hsa_circ_0005630	circRNA	.
M6ATAR00067	.	hsa_circ_0008399	circRNA	.
M6ATAR00495	.	hsa_circ_0008542	circRNA	.
M6ATAR00058	.	hsa_circ_0021427	circRNA	.
M6ATAR00068	.	hsa_circ_0029589	circRNA	.
M6ATAR00069	.	hsa_circ_0058493	circRNA	.
M6ATAR00059	.	hsa_circ_0066779	circRNA	.
M6ATAR00061	.	hsa_circ_0077837	circRNA	.
M6ATAR00070	.	hsa_circ_0081609	circRNA	.
M6ATAR00071	.	hsa_circ_0087293	circRNA	.
M6ATAR00062	.	hsa_circ_0089552	circRNA	.
M6ATAR00072	.	hsa_circ_0092493	circRNA	.
M6ATAR00025	.	hsa-miR-126-5p	microRNA	.
M6ATAR00012	.	hsa-miR-1266-5p	microRNA	.
M6ATAR00013	.	hsa-miR-1268a	microRNA	.
M6ATAR00034	.	hsa-miR-129-5p	microRNA	.
M6ATAR00039	.	hsa-miR-133a-3p	microRNA	.
M6ATAR00055	.	hsa-miR-139-3p	microRNA	.
M6ATAR00056	.	hsa-miR-140-3p	microRNA	.
M6ATAR00017	.	hsa-miR-143-3p	microRNA	.
M6ATAR00050	.	hsa-miR-143-3p	microRNA	.
M6ATAR00063	.	hsa-miR-146a-5p	microRNA	.
M6ATAR00035	.	hsa-miR-150-5p	microRNA	.
M6ATAR00030	406955	hsa-mir-181b-1	microRNA	1q32.1
M6ATAR00540	.	hsa-miR-181b-3p	microRNA	.
M6ATAR00666	.	hsa-miR-181d-5p	microRNA	.
M6ATAR00032	.	hsa-miR-183-3p	microRNA	.
M6ATAR00033	.	hsa-miR-186-5p	microRNA	.
M6ATAR00465	.	hsa-miR-1914-3p	microRNA	.
M6ATAR00641	.	hsa-miR-1915-3p	microRNA	.
M6ATAR00599	574455	hsa-miR-193b	microRNA	16p13.12
M6ATAR00040	.	hsa-miR-199a-5p	microRNA	.
M6ATAR00024	.	hsa-miR-19a-3p	microRNA	.
M6ATAR00049	.	hsa-miR-21-5p	microRNA	.
M6ATAR00028	.	hsa-miR-221-3p	microRNA	.
M6ATAR00733	.	hsa-miR-222-3p	microRNA	.
M6ATAR00021	.	hsa-miR-25-3p	microRNA	.
M6ATAR00653	407017	hsa-miR-26b	microRNA	2q35
M6ATAR00010	.	hsa-miR-29a-3p	microRNA	.
M6ATAR00011	.	hsa-miR-29b-3p	microRNA	.
M6ATAR00534	.	hsa-miR-30c-1-3p	microRNA	.
M6ATAR00617	.	hsa-miR-30c-2-3p	microRNA	.
M6ATAR00743	407033	hsa-miR-30d	microRNA	8q24.22
M6ATAR00037	.	hsa-miR-31-5p	microRNA	.
M6ATAR00672	.	hsa-miR-320a-3p	microRNA	.
M6ATAR00047	.	hsa-miR-320b	microRNA	.
M6ATAR00045	.	hsa-miR-320c	microRNA	.
M6ATAR00046	.	hsa-miR-320d	microRNA	.
M6ATAR00651	407040	hsa-miR-34a	microRNA	1p36.22
M6ATAR00783	.	hsa-miR-375-3p	microRNA	.
M6ATAR00791	.	hsa-miR-380-3p	microRNA	.
M6ATAR00026	.	hsa-miR-422a	microRNA	.
M6ATAR00739	.	hsa-miR-5581-3p	microRNA	.
M6ATAR00730	.	hsa-miR-5586-5p	microRNA	.
M6ATAR00493	.	hsa-miR-582-3p	microRNA	.
M6ATAR00735	.	hsa-miR-589-5p	microRNA	.
M6ATAR00014	.	hsa-miR-671-3p	microRNA	.
M6ATAR00613	.	hsa-miR-671-5p	microRNA	.
M6ATAR00043	.	hsa-miR-766-5p	microRNA	.
M6ATAR00009	.	hsa-miR-873-5p	microRNA	.
M6ATAR00507	.	hsa-miR-99a-5p	microRNA	.
M6ATAR00274	3091	HIF1A	Protein coding	14q23.2
M6ATAR00292	3551	IKBKB	Protein coding	8p11.21
M6ATAR00558	3643	INSR	Protein coding	19p13.2
M6ATAR00559	3667	IRS1	Protein coding	2q36.3
M6ATAR00497	3480	IGF1R	Protein coding	15q26.3
M6ATAR00291	3479	IGF1	Protein coding	12q23.2
M6ATAR00297	3655	ITGA6	Protein coding	2q31.1
M6ATAR00298	3688	ITGB1	Protein coding	10p11.22
M6ATAR00650	3691	ITGB4	Protein coding	17q25.1
M6ATAR00155	3690	ITGB3	Protein coding	17q21.32
M6ATAR00284	3383	ICAM1	Protein coding	19p13.2
M6ATAR00290	3456	IFNB1	Protein coding	9p21.3
M6ATAR00521	3458	IFN-gamma	Protein coding	12q15
M6ATAR00753	3459	IFNGR1	Protein coding	6q23.3
M6ATAR00525	3659	Irf1	Protein coding	5q31.1
M6ATAR00296	3661	IRF3	Protein coding	19q13.33
M6ATAR00289	3433	IFIT2	Protein coding	10q23.31
M6ATAR00536	103	ADAR1	Protein coding	1q21.3
M6ATAR00295	3609	ILF3	Protein coding	19p13.2
M6ATAR00294	3553	IL1B	Protein coding	2q14.1
M6ATAR00293	3589	IL11	Protein coding	19q13.42
M6ATAR00529	3569	IL-6	Protein coding	7p15.3
M6ATAR00458	26574	ITSN2	Protein coding	.
M6ATAR00744	4312	MMP1	Protein coding	11q22.2
M6ATAR00584	3658	IRP2	Protein coding	15q25.1
M6ATAR00286	3417	IDH1	Protein coding	2q34
M6ATAR00031	.	KB-1980E6.3	LncRNA	.
M6ATAR00082	106144538	KCNK15-AS1	LncRNA	20q13.12
M6ATAR00078	104797538	KCNMB2-AS1	LncRNA	3q26.32
M6ATAR00154	10984	KCNQ1OT1	LncRNA	11p15.5
M6ATAR00306	9817	KEAP1	Protein coding	19p13.2
M6ATAR00769	3855	KRT7	Protein coding	12q13.13
M6ATAR00489	26574	KIF26B	Protein coding	.
M6ATAR00307	11004	KIF2C	Protein coding	1p34.1
M6ATAR00692	3797	KIF3C	Protein coding	2p23.3
M6ATAR00792	109729127	KRT7-AS	LncRNA	12q13.13
M6ATAR00510	11278	KLF12	Protein coding	13q22.1
M6ATAR00714	10365	KLF2	Protein coding	19p13.11
M6ATAR00310	9314	KLF4	Protein coding	9q31.2
M6ATAR00311	688	KLF5	Protein coding	13q22.1
M6ATAR00771	3939	LDHA	Protein coding	11p15.1
M6ATAR00146	151534	LBX2-AS1	LncRNA	2p13.1
M6ATAR00041	.	LCAT3	LncRNA	.
M6ATAR00316	11006	LILRB4	Protein coding	19q13.42
M6ATAR00492	961	CD47	Protein coding	3q13.12
M6ATAR00766	27165	GLS2	Protein coding	12q13.3
M6ATAR00099	100506495	LIFR-AS1	LncRNA	5p13.1
M6ATAR00628	3927	LASP1	Protein coding	17q12
M6ATAR00675	171022	ABHD11-AS1	LncRNA	7q11.23
M6ATAR00742	285194	TUSC7	LncRNA	3q13.31
M6ATAR00562	.	LINE-1	Protein coding	.
M6ATAR00317	54596	L1TD1	Protein coding	1p31.3
M6ATAR00601	.	Lnc_CDC5L	LncRNA	.
M6ATAR00001	.	Lnc_D63785	LncRNA	.
M6ATAR00588	.	Lnc-LSG1	LncRNA	.
M6ATAR00602	.	Lnc_STAT3	LncRNA	.
M6ATAR00080	101928687	LNCAROD	LncRNA	10q21.1
M6ATAR00788	100130776	AGAP2-AS1	LncRNA	12q14.1
M6ATAR00659	101927541	LINC01273	LncRNA	20q13.13
M6ATAR00081	104355288	LINC01320	LncRNA	2p22.3
M6ATAR00691	107985879	LINC01833	LncRNA	2p21
M6ATAR00074	112588022	LINC02598	LncRNA	12p13.2
M6ATAR00073	644794	LINC02604	LncRNA	7q11.21
M6ATAR00105	100873962	LINC00278	LncRNA	Yp11.31
M6ATAR00100	728192	LINC00460	LncRNA	13q33.2
M6ATAR00157	56651	LINC00470	LncRNA	18p11.32
M6ATAR00784	647979	LncRNA NORAD	LncRNA	20q11.23
M6ATAR00568	106660612	LINC00680	LncRNA	6p11.2
M6ATAR00093	439990	LINC00857	LncRNA	10q22.3
M6ATAR00090	100505865	LINC00920	LncRNA	16q21
M6ATAR00089	100292680	LINC00942	LncRNA	12p13.33
M6ATAR00088	100506305	LINC00958	LncRNA	11p15.3
M6ATAR00678	116372	LYPD1	Protein coding	2q21.2
M6ATAR00315	51176	LEF1	Protein coding	4q25
M6ATAR00332	4321	MMP12	Protein coding	11q22.2
M6ATAR00023	.	.	Protein coding	.
M6ATAR00005	.	.	Protein coding	.
M6ATAR00537	6416	MAP2K4	Protein coding	17p12
M6ATAR00565	2872	MNK2	Protein coding	19p13.3
M6ATAR00337	65108	MARCKSL1	Protein coding	1p35.1
M6ATAR00150	55384	MEG3	LncRNA	14q32.2
M6ATAR00687	10893	MMP24	Protein coding	20q11.22
M6ATAR00335	4318	MMP9	Protein coding	20q13.12
M6ATAR00324	284071	MEIOC	Protein coding	17q21.31
M6ATAR00702	4160	MC4R	Protein coding	18q21.32
M6ATAR00754	9500	MAGED1	Protein coding	Xp11.22
M6ATAR00171	8728	ADAM19	Protein coding	5q33.3
M6ATAR00745	7076	TIMP-1	Protein coding	Xp11.3
M6ATAR00648	7077	TIMP2	Protein coding	17q25.3
M6ATAR00431	7078	TIMP3	Protein coding	22q12.3
M6ATAR00706	261729	STEAP2	Protein coding	7q21.13
M6ATAR00141	378938	MALAT1	LncRNA	11q13.1
M6ATAR00542	9112	MTA1	Protein coding	14q32.33
M6ATAR00326	4255	MGMT	Protein coding	10q26.3
M6ATAR00637	80312	TET1	Protein coding	10q21.3
M6ATAR00228	54487	DGCR8	Protein coding	22q11.21
M6ATAR00138	406901	MIR107	microRNA	10q23.31
M6ATAR00109	100302142	MIR1246	microRNA	2q31.1
M6ATAR00137	406913	MIR126	microRNA	9q34.3
M6ATAR00110	100302270	MIR1305	microRNA	4q34.3
M6ATAR00136	406937	MIR145	microRNA	5q32
M6ATAR00785	406942	MIR150	microRNA	19q13.33
M6ATAR00135	406947	MIR155	microRNA	21q21.3
M6ATAR00134	406962	MIR186	microRNA	1p31.1
M6ATAR00132	406991	MIR21	microRNA	17q23.1
M6ATAR00131	406993	MIR211	microRNA	15q13.3
M6ATAR00130	407006	MIR221	microRNA	Xp11.3
M6ATAR00129	407007	MIR222	microRNA	Xp11.3
M6ATAR00128	407010	MIR23A	microRNA	19p13.12
M6ATAR00127	407014	MIR25	microRNA	7q22.1
M6ATAR00126	407021	MIR29A	microRNA	7q32.3
M6ATAR00121	442904	MIR335	microRNA	7q32.2
M6ATAR00119	442915	MIR370	microRNA	14q32.31
M6ATAR00118	494324	MIR375	microRNA	2q35
M6ATAR00115	693161	MIR576	microRNA	4q25
M6ATAR00114	724030	MIR660	microRNA	Xp11.23
M6ATAR00111	100033819	MIR675	microRNA	11p15.5
M6ATAR00125	407043	MIR7-1	microRNA	9q21.32
M6ATAR00124	407050	MIR93	microRNA	7q22.1
M6ATAR00485	406884	MIRLET7B	microRNA	22q13.31
M6ATAR00139	406890	MIRLET7G	microRNA	3p21.2
M6ATAR00611	4133	MAP2	Protein coding	2q34
M6ATAR00331	81631	MAP1LC3B	Protein coding	16q24.2
M6ATAR00626	4969	OGN	Protein coding	9q22.31
M6ATAR00600	399959	MIR100HG	microRNA	11q24.1
M6ATAR00552	.	MIR17-92	microRNA	.
M6ATAR00585	406958	MIR182	microRNA	7q32.2
M6ATAR00697	406970	MIR194-2	microRNA	11q13.1
M6ATAR00717	574506	MIR503	microRNA	Xq26.3
M6ATAR00483	5395	PMS2	Protein coding	.
M6ATAR00320	57506	MAVS	Protein coding	20p13
M6ATAR00327	5594	MAPK1	Protein coding	22q11.22
M6ATAR00330	1432	MAPK14	Protein coding	6p21.31
M6ATAR00328	5595	MAPK3	Protein coding	16p11.2
M6ATAR00329	5599	MAPK8	Protein coding	10q11.22
M6ATAR00018	.	mmu-miR-365-3p	microRNA	.
M6ATAR00020	.	mmu-miR-7212-5p	microRNA	.
M6ATAR00336	79817	MOB3B	Protein coding	9p21.2
M6ATAR00760	6347	Ccl2	Protein coding	17q12
M6ATAR00532	4087	SMAD2	Protein coding	18q21.1
M6ATAR00396	4088	SMAD3	Protein coding	15q22.33
M6ATAR00738	4091	SMAD6	Protein coding	15q22.31
M6ATAR00397	4092	SMAD7	Protein coding	18q21.1
M6ATAR00710	994	CDC25B	Protein coding	20p13
M6ATAR00722	4584	MUC3A	Protein coding	7q22.1
M6ATAR00772	4363	MRP1	Protein coding	16p13.11
M6ATAR00375	5728	PTEN	Protein coding	10q23.31
M6ATAR00341	4609	MYC	Protein coding	8q24.21
M6ATAR00342	4615	MYD88	Protein coding	3p22.2
M6ATAR00343	7593	MZF1	Protein coding	19q13.43
M6ATAR00079	104564225	MHRT	LncRNA	14q11.2
M6ATAR00654	4625	Myh7	Protein coding	14q11.2
M6ATAR00732	9088	PKMYT1	Protein coding	16p13.3
M6ATAR00605	114548	NLRP3	Protein coding	1q44
M6ATAR00708	22861	NLRP1	Protein coding	17p13
M6ATAR00393	23411	SIRT1	Protein coding	10q21.3
M6ATAR00394	51548	SIRT6	Protein coding	19p13.3
M6ATAR00264	4616	GADD45B	Protein coding	19p13.3
M6ATAR00634	79026	AHNAK	Protein coding	11q12.3
M6ATAR00667	83988	NCALD	Protein coding	8q22.3
M6ATAR00612	4760	NEUROD1	Protein coding	2q31.3
M6ATAR00351	4851	NOTCH1	Protein coding	9q34.3
M6ATAR00566	4853	NOTCH2	Protein coding	1p12
M6ATAR00162	6510	SLC1A5	Protein coding	19q13.32
M6ATAR00683	4792	Nfkbia	Protein coding	14q13.2
M6ATAR00144	254128	NIFK-AS1	LncRNA	2q14.3
M6ATAR00462	2956	NHEJ1	Protein coding	.
M6ATAR00557	25805	BAMBI	Protein coding	10p12.1
M6ATAR00786	751580	LINC00106	LncRNA	Xp22.33 and Yp11.32
M6ATAR00348	4780	NFE2L2	Protein coding	2q31.2
M6ATAR00054	4790	NFKB1	Protein coding	4q24
M6ATAR00140	283131	NEAT1	LncRNA	11q13.1
M6ATAR00352	7101	NR2E1	Protein coding	6q21
M6ATAR00604	8204	NRIP1	Protein coding	21q11.2-q21.1
M6ATAR00490	4924	NUCB1	Protein coding	19q13.33
M6ATAR00606	8996	ARC	Protein coding	16q22.1
M6ATAR00572	4869	NPM1	Protein coding	5q35.1
M6ATAR00541	2186	BPTF	Protein coding	17q24.2
M6ATAR00354	29789	OLA1	Protein coding	2q31.1
M6ATAR00355	29948	OSGIN1	Protein coding	16q23.3
M6ATAR00503	10062	LXRA	Protein coding	11p11.2
M6ATAR00549	9127	P2RX6	Protein coding	22q11.21
M6ATAR00646	64065	PERP	Protein coding	6q23.3
M6ATAR00535	5831	PYCR1	Protein coding	17q25.3
M6ATAR00580	5396	PRRX1	Protein coding	1q24.2
M6ATAR00547	3651	Pdx1	Protein coding	13q12.2
M6ATAR00376	5745	PTH1R	Protein coding	3p21.31
M6ATAR00363	5178	PEG3	Protein coding	19q13.43
M6ATAR00359	55010	PARPBP	Protein coding	12q23.2
M6ATAR00362	5163	PDK1	Protein coding	2q31.1
M6ATAR00364	5187	PER1	Protein coding	17p13.1
M6ATAR00236	1962	EHHADH	Protein coding	3q27.2
M6ATAR00475	5395	PPARA	Protein coding	.
M6ATAR00592	5468	PPARG	Protein coding	3p25.2
M6ATAR00746	23481	PES1	Protein coding	22q12.2
M6ATAR00695	55274	PHF10	Protein coding	6q27
M6ATAR00366	23035	PHLPP2	Protein coding	16q22.2
M6ATAR00358	5296	PIK3R2	Protein coding	19p13.11
M6ATAR00624	64077	LHPP	Protein coding	10q26.13
M6ATAR00368	5290	PIK3CA	Protein coding	3q26.32
M6ATAR00369	5291	PIK3CB	Protein coding	3q22.3
M6ATAR00608	5176	PEDF	Protein coding	17p13.3
M6ATAR00761	948	Cd36	Protein coding	7q21.11
M6ATAR00665	56034	PDGFC	Protein coding	4q32.1
M6ATAR00620	5156	PDGFRA	Protein coding	4q12
M6ATAR00571	5159	PDGFRB	Protein coding	5q32
M6ATAR00361	5154	PDGFA	Protein coding	7p22.3
M6ATAR00019	.	PncRNA-D	LncRNA	.
M6ATAR00551	142	PARP1	Protein coding	1q42.12
M6ATAR00519	8658	Tankyrase	Protein coding	8p23.1
M6ATAR00664	648	BMI1	Protein coding	10p12.2
M6ATAR00515	171023	Asxl1	Protein coding	20q11.21
M6ATAR00561	81033	KCNH6	Protein coding	17q23.3
M6ATAR00022	5460	POU5F1	Protein coding	6p21.33
M6ATAR00004	.	p-P70	Protein coding	.
M6ATAR00373	10891	PPARGC1A	Protein coding	4p15.2
M6ATAR00564	7799	PRDM2	Protein coding	1p36.21
M6ATAR00253	9589	WTAP	Protein coding	6q25.3
M6ATAR00632	.	pri-miR-10a	microRNA	.
M6ATAR00623	.	pri-miR-143	microRNA	.
M6ATAR00789	.	pri-miR-221	microRNA	.
M6ATAR00790	.	pri-miR-222	microRNA	.
M6ATAR00636	.	pri-miR-27	microRNA	.
M6ATAR00712	1950	EGF	Protein coding	4q25
M6ATAR00796	5133	PDCD1	Protein coding	2q37.3
M6ATAR00360	29126	CD274	Protein coding	9p24.1
M6ATAR00512	5036	PA2G4	Protein coding	12q13.2
M6ATAR00618	84335	AKT1S1	Protein coding	19q13.33
M6ATAR00689	8842	CD133	Protein coding	4p15.32
M6ATAR00365	5743	PTGS2	Protein coding	1q31.1
M6ATAR00496	100506696	PCAT6	LncRNA	1q32.1
M6ATAR00474	.	AATF	Protein coding	.
M6ATAR00178	3276	PRMT1	Protein coding	19q13.33
M6ATAR00684	10419	PRMT5	Protein coding	14q11.2
M6ATAR00173	26523	AGO1	Protein coding	1p34.3
M6ATAR00638	27161	AGO2	Protein coding	8q24.3
M6ATAR00758	7832	BTG2	Protein coding	1q32.1
M6ATAR00338	862	RUNX1T1	Protein coding	8q21.3
M6ATAR00248	2113	ETS1	Protein coding	11q24.3
M6ATAR00762	92359	CRB3	Protein coding	19p13.3
M6ATAR00598	.	E6	Protein coding	.
M6ATAR00531	81610	FAM83D	Protein coding	20q11.23
M6ATAR00770	5581	PRKCE	Protein coding	2p21
M6ATAR00621	5583	PKC-eta	Protein coding	14q23.1
M6ATAR00720	4753	NELL2	Protein coding	12q12
M6ATAR00563	8650	NUMB	Protein coding	14q24.3
M6ATAR00374	5727	PTCH1	Protein coding	9q22.32
M6ATAR00372	5494	PPM1A	Protein coding	14q23.1
M6ATAR00633	55920	RCC2	Protein coding	1p36.13
M6ATAR00655	60485	SAV1	Protein coding	14q22.1
M6ATAR00662	6418	SET	Protein coding	9q34.11
M6ATAR00409	10253	SPRY2	Protein coding	13q31.1
M6ATAR00448	25962	VIRMA	Protein coding	8q22.1
M6ATAR00670	7474	WNT5A	Protein coding	3p14.3
M6ATAR00680	51646	YPEL5	Protein coding	2p23.1
M6ATAR00429	7052	TGM2	Protein coding	20q11.23
M6ATAR00619	79633	FAT4	Protein coding	4q28.1
M6ATAR00700	5966	c-Rel	Protein coding	2p16.1
M6ATAR00694	7471	Wnt1	Protein coding	12q13.12
M6ATAR00509	103752588	PACERR	LncRNA	1q31.1
M6ATAR00167	403314	APOBEC4	Protein coding	1q25.3
M6ATAR00281	.	HSPA7	Protein coding	1q23.3
M6ATAR00377	.	PTTG3P	Protein coding	8q13.1
M6ATAR00181	.	ARHGAP5-AS1	Protein coding	14q12
M6ATAR00224	.	DANCR	Protein coding	4q12
M6ATAR00153	5820	PVT1	LncRNA	8q24.21
M6ATAR00555	5166	PDK4	Protein coding	7q21.3
M6ATAR00312	5315	PKM	Protein coding	15q23
M6ATAR00175	207	AKT1	Protein coding	14q32.33
M6ATAR00176	10000	AKT3	Protein coding	1q43-q44
M6ATAR00773	10635	RAD51AP1	Protein coding	12p13.32
M6ATAR00319	10542	LAMTOR5	Protein coding	1p13.3
M6ATAR00709	8826	IQGAP1	Protein coding	15q26.1
M6ATAR00380	57403	RAB22A	Protein coding	20q13.32
M6ATAR00381	9821	RB1CC1	Protein coding	8q11.23
M6ATAR00245	2064	ERBB2	Protein coding	17q12
M6ATAR00384	8767	RIPK2	Protein coding	8q21.3
M6ATAR00576	5788	CD45	Protein coding	1q31.3-q32.1
M6ATAR00378	5914	RARA	Protein coding	17q21.2
M6ATAR00797	.	PML-RAR-Alpha	Protein coding	.
M6ATAR00698	10743	RAI1	Protein coding	17p11.2
M6ATAR00661	23089	PEG10	Protein coding	7q21.3
M6ATAR00795	394	ARHGAP5	Protein coding	14q12
M6ATAR00383	10395	DLC1	Protein coding	8p22
M6ATAR00647	9181	ARHGEF2	Protein coding	1q22
M6ATAR00142	78998	RHPN1-AS1	LncRNA	8q24.3
M6ATAR00385	29102	DROSHA	Protein coding	5p13.3
M6ATAR00313	6198	RPS6KB1	Protein coding	17q23.1
M6ATAR00567	23586	RIG-I	Protein coding	9p21.1
M6ATAR00345	6023	NME1	LncRNA	9p13.3
M6ATAR00353	54888	NSUN2	Protein coding	5p15.31
M6ATAR00350	28987	NOB1	Protein coding	16q22.1
M6ATAR00052	.	RP11-108L7.15	LncRNA	.
M6ATAR00513	860	Runx2	Protein coding	6p21.1
M6ATAR00457	488	ATP2A2	Protein coding	.
M6ATAR00413	8578	SCARF1	Protein coding	17p13.3
M6ATAR00645	6423	SFRP2	Protein coding	4q31.3
M6ATAR00076	107126285	SEPTIN14P20	LncRNA	20q13.33
M6ATAR00410	8878	SQSTM1	Protein coding	5q35.3
M6ATAR00570	10772	SRSF10	Protein coding	1p36.11
M6ATAR00415	9295	SRSF11	Protein coding	1p31.1
M6ATAR00416	6428	SRSF3	Protein coding	6p21.31-p21.2
M6ATAR00417	6431	SRSF6	Protein coding	20q13.11
M6ATAR00779	6432	SRSF7	Protein coding	2p22.1
M6ATAR00734	6789	STK4	Protein coding	20q13.12
M6ATAR00314	26524	LATS2	Protein coding	13q12.11
M6ATAR00339	2475	MTOR	Protein coding	1p36.22
M6ATAR00367	65018	PINK1	Protein coding	1p36.12
M6ATAR00370	5347	PLK1	Protein coding	16p12.2
M6ATAR00420	6794	STK11	Protein coding	19p13.3
M6ATAR00444	8408	ULK1	Protein coding	12q24.33
M6ATAR00192	472	ATM	Protein coding	11q22.3
M6ATAR00461	5395	SRF	Protein coding	.
M6ATAR00801	6773	STAT2	Protein coding	12q13.3
M6ATAR00418	6774	STAT3	Protein coding	17q21.2
M6ATAR00736	6776	STAT5A	Protein coding	17q21.2
M6ATAR00395	90417	KNSTRN	Protein coding	15q15.1
M6ATAR00704	84973	SNHG7	LncRNA	9q34.3
M6ATAR00117	23642	SNHG1	LncRNA	11q12.3
M6ATAR00477	8420	SNHG3	LncRNA	1p35.3
M6ATAR00113	724102	SNHG4	LncRNA	5q31.2
M6ATAR00703	8243	SMC1A	Protein coding	Xp11.22
M6ATAR00048	.	S-mu-GLT	LncRNA	.
M6ATAR00387	6557	SLC12A1	Protein coding	15q21.1
M6ATAR00498	30061	FPN1	Protein coding	2q32.2
M6ATAR00591	.	SOX	Protein coding	.
M6ATAR00802	6712	SPTBN2	Protein coding	11q13.2
M6ATAR00629	8877	SPHK1	Protein coding	17q25.1
M6ATAR00778	56848	SPHK2	Protein coding	19q13.33
M6ATAR00494	10946	SF3A3	Protein coding	1p34.3
M6ATAR00391	6421	SFPQ	Protein coding	1p34.3
M6ATAR00464	5395	SPRED2	Protein coding	.
M6ATAR00414	6733	SRPK2	Protein coding	7q22.3
M6ATAR00400	27044	SND1	Protein coding	7q32.1
M6ATAR00388	6319	SCD	Protein coding	10q24.31
M6ATAR00411	6720	SREBF1	Protein coding	17p11.2
M6ATAR00419	340061	STING1	Protein coding	5q31.2
M6ATAR00530	4314	MMP-3	Protein coding	11q22.2
M6ATAR00800	29843	SENP1	Protein coding	12q13.11
M6ATAR00402	6648	SOD2	Protein coding	6q25.3
M6ATAR00774	8651	SOCS1	Protein coding	16p13.13
M6ATAR00401	8835	SOCS2	Protein coding	12q
M6ATAR00610	9021	SOCS3	Protein coding	17q25.3
M6ATAR00776	122809	SOCS4	Protein coding	14q22.3
M6ATAR00775	9655	SOCS5	Protein coding	2p21
M6ATAR00777	9306	SOCS6	Protein coding	18q22.2
M6ATAR00673	102724316	SVIL-AS1	LncRNA	10p11.23
M6ATAR00682	64223	MLST8	Protein coding	16p13.3
M6ATAR00595	10024	TROAP	Protein coding	12q13.12
M6ATAR00423	6886	TAL1	Protein coding	1p33
M6ATAR00075	100506797	THORLNC	LncRNA	2q14.2
M6ATAR00737	7048	TGF-Beta-R2	Protein coding	3p24.1
M6ATAR00102	439931	THAP7-AS1	LncRNA	22q11.21
M6ATAR00430	7295	TXN	Protein coding	9q31.3
M6ATAR00578	81567	TXNDC5	Protein coding	6p24.3
M6ATAR00486	5395	THBS1	Protein coding	.
M6ATAR00308	7083	TK1	Protein coding	17q25.3
M6ATAR00615	7980	TFPI-2	Protein coding	7q21.3
M6ATAR00725	7273	Titin	Protein coding	2q31.2
M6ATAR00514	7128	TNFAIP3	Protein coding	6q23.3
M6ATAR00435	7185	TRAF1	Protein coding	9q33.2
M6ATAR00674	9618	TRAF4	Protein coding	17q11.2
M6ATAR00671	7188	TRAF5	Protein coding	1q32.3
M6ATAR00596	7189	TRAF6	Protein coding	11p12
M6ATAR00007	.	Tnfrsf2	Protein coding	.
M6ATAR00265	2625	GATA3	Protein coding	10p14
M6ATAR00607	6934	TCF7L2	Protein coding	10q25.2-q25.3
M6ATAR00180	7022	TFAP2C	Protein coding	20q13.31
M6ATAR00179	7020	TFAP2A	Protein coding	6p24.3
M6ATAR00234	1869	E2F1	Protein coding	20q11.22
M6ATAR00235	1871	E2F3	Protein coding	6p22.3
M6ATAR00560	79733	E2F8	Protein coding	11p15.1
M6ATAR00657	1877	E4F1	Protein coding	16p13.3
M6ATAR00426	7942	TFEB	Protein coding	6p21.1
M6ATAR00272	3280	HES1	Protein coding	3q29
M6ATAR00273	388585	HES5	Protein coding	1p36.32
M6ATAR00505	3097	HIVEP2	Protein coding	6q24.2
M6ATAR00524	6772	Stat1	Protein coding	2q32.2
M6ATAR00301	3725	JUN	Protein coding	1p32.1
M6ATAR00302	3726	JUNB	Protein coding	19p13.13
M6ATAR00425	5970	RELA	Protein coding	11q13.1
M6ATAR00408	6688	SPI1	Protein coding	11p11.2
M6ATAR00403	6663	SOX10	Protein coding	22q13.1
M6ATAR00404	6657	SOX2	Protein coding	3q26.33
M6ATAR00405	6659	SOX4	Protein coding	6p22.3
M6ATAR00406	6667	SP1	Protein coding	12q13.13
M6ATAR00407	6668	SP2	Protein coding	17q21.32
M6ATAR00340	4602	MYB	Protein coding	6q23.3
M6ATAR00451	10413	YAP1	Protein coding	11q22.1
M6ATAR00424	8463	TEAD2	Protein coding	19q13.33
M6ATAR00635	7528	YY1	Protein coding	14q32.2
M6ATAR00427	7037	TFRC	Protein coding	3q29
M6ATAR00422	10460	TACC3	Protein coding	4p16.3
M6ATAR00488	5395	TGFB1	Protein coding	.
M6ATAR00428	7042	TGFB2	Protein coding	1q41
M6ATAR00581	6876	SM22alpha	Protein coding	11q23.3
M6ATAR00656	9697	TRAM2	Protein coding	6p12.2
M6ATAR00389	7095	SEC62	Protein coding	3q26.2
M6ATAR00478	5395	TM9SF1	Protein coding	.
M6ATAR00506	28951	TRIB2	Protein coding	2p24.3
M6ATAR00436	23650	TRIM29	Protein coding	11q23.3
M6ATAR00432	7124	TNF	Protein coding	6p21.33
M6ATAR00434	8797	TNFRSF10A	Protein coding	8p21.3
M6ATAR00433	355	FAS	Protein coding	10q23.31
M6ATAR00357	8626	TP63	Protein coding	3q28
M6ATAR00763	5610	eIF2AK2	Protein coding	2p22.2
M6ATAR00511	2534	FYN	Protein coding	6q21
M6ATAR00299	3717	JAK2	Protein coding	9p24.1
M6ATAR00300	3718	JAK3	Protein coding	19p13.11
M6ATAR00686	7075	TIE1	Protein coding	1p34.2
M6ATAR00443	558	AXL	Protein coding	19q13.2
M6ATAR00639	5777	PTPN6	Protein coding	12p13.31
M6ATAR00149	26121	PRPF31	Protein coding	19q13.42
M6ATAR00084	550112	UBA6-DT	LncRNA	4q13.2
M6ATAR00442	56893	UBQLN4	Protein coding	1q22
M6ATAR00438	7398	USP1	Protein coding	1p31.3
M6ATAR00439	9097	USP14	Protein coding	18p11.32
M6ATAR00501	23326	USP22	Protein coding	17p11.2
M6ATAR00668	7375	USP4	Protein coding	3p21.31
M6ATAR00440	84196	USP48	Protein coding	1p36.12
M6ATAR00441	7874	USP7	Protein coding	16p13.2
M6ATAR00640	1540	CYLD	Protein coding	16q12.1
M6ATAR00799	7329	UBE2I	Protein coding	16p13.3
M6ATAR00705	257000	TINCR	Protein coding	19p13.3
M6ATAR00437	11065	UBE2C	Protein coding	20q13.12
M6ATAR00590	55236	UBA6	Protein coding	4q13.2
M6ATAR00190	10533	ATG7	Protein coding	3p25.3
M6ATAR00186	9140	ATG12	Protein coding	5q22.3
M6ATAR00188	64422	ATG3	Protein coding	3q13.2
M6ATAR00731	51035	UBXN1	Protein coding	11q12.3
M6ATAR00780	7364	UGT2B7	Protein coding	4q13.2
M6ATAR00609	7371	UCK2	Protein coding	1q24.1
M6ATAR00663	5328	PLAU	Protein coding	10q22.2
M6ATAR00107	652995	UCA1	LncRNA	19p13.12
M6ATAR00449	84313	VPS25	Protein coding	17q21.31
M6ATAR00445	81839	VANGL1	Protein coding	1p13.1
M6ATAR00487	7412	VCAM1	Protein coding	.
M6ATAR00446	7422	VEGFA	Protein coding	6p21.1
M6ATAR00781	554	Avpr2	Protein coding	Xq28
M6ATAR00518	7431	vimentin	Protein coding	10p13
M6ATAR00447	7428	VHL	Protein coding	3p25.3
M6ATAR00724	7465	WEE1	Protein coding	11p15.4
M6ATAR00480	55083	WT1	Protein coding	.
M6ATAR00450	11197	WIF1	Protein coding	12q14.3
M6ATAR00152	7503	XIST	LncRNA	Xq13.2
M6ATAR00452	4904	YBX1	Protein coding	1p34.2
M6ATAR00782	7525	YES1	Protein coding	18p11.32
M6ATAR00553	57659	ZBTB4	Protein coding	17p13.1
M6ATAR00453	6935	ZEB1	Protein coding	10p11.22
M6ATAR00454	79830	ZMYM1	Protein coding	1p34.3
M6ATAR00455	23060	ZNF609	Protein coding	15q22.1
M6ATAR00456	79755	ZNF750	Protein coding	17q25.3
M6ATAR00267	2735	GLI1	Protein coding	12q13.3
M6ATAR00399	6615	SNAI1	Protein coding	20q13.13
M6ATAR00677	6591	Slug	Protein coding	8q11.21
M6ATAR00112	441951	ZFAS1	LncRNA	20q13.13
